# Supplementary material for: Data-driven approach to implementation mapping for the selection of implementation strategies: a case example for risk-aligned bladder cancer surveillance
Source: Implement Sci. 2022 Sep 1;17:58. doi: 10.1186/s13012-022-01231-6 (PMC9438061; doi:10.1186/s13012-022-01231-6)
Supplement: Supplementary file 1 — Additional file 1. Final performance objectives. [file 13012_2022_1231_MOESM1_ESM.xlsx]

## Sheet: Sheet1
TICD Domain	Determinant	Participant Role	Performance Objective - “chunk of tasks (‘buckets’) that are observable or measurable” to deliver risk-aligned surveillance	Primary assigner	Notes – how we got to performance objectives	Examples – conceptual or from the data
Capacity for Org Change	Relative strength of supporters	Provider	demonstrates or voices support for appropriate frequency of cystos when interacting with all team members (including attendings, residents, APPs, nurses, schedulers)	FRS	many participants felt that attendings/residents/PAs are supportive at both IMP and RA sites
Capacity for Org Change	Capable Leadership	Leader	demonstrates or voices support for appropriate frequency of cystos when interacting with all team members (including attendings, residents, APPs, nurses, schedulers), e.g., at new employee orientation, resident orientation, staff meetings, ad-hoc interactions, etc.	FRS	A quarter felt that there is lack of leadership support. Several participants felt that leadership support facilitates RA surveillance
Capacity for Org Change	Capable Leadership	Leader	actively helps trouble shoot barriers to provide appropriate frequency of cystos; e.g. triages patients or finds other ways to “get patients in”	AOO	This is the leadership task that was left after assigning all system-related tasks to their primary determinant	"If I run into a predicament where we do not have—and this rarely, rarely happens—enough slots, then I would advise the urology Chief and he would take a look and see if maybe there’s patients that can be moved around" [RA013]
clinician	domain knowledge	Provider	can state the appropriate frequency of cystos for low-, intermediate-, high-risk bladder cancer	FRS	Substantial knowledge deficit regarding guideline recommendations for frequency of surveillance: 12/18 providers
clinician	domain knowledge	Nurse	can state the appropriate frequency of cystos for low-, intermediate-, high-risk bladder cancer	FRS	Substantial knowledge deficit regarding guideline recommendations for frequency of surveillance: 5/5 nurses
clinician	nature of behavior	Provider	conducts risk assessment (reviews the chart for pathology, bladder cancer history, and assigns bladder cancer risk) and then selects appropriate frequency of cystos	FRS	This is the standard process / workflow described in many interviews (n=12). This task ends when decision for frequency of cystos has been made.
clinician	nature of behavior	Provider	automatically follows guidelines and includes fewer cystos for low risk and more for high risk	FRS	At IMP sites, 5/26 used their own clinical judgement rather than guideline recommendations compared to 1/14 at RA sites. At RA sites, “routinely” or “typically” using NCCN guidelines was more common.
guideline	accessibility	Provider	quickly and efficiently accesses the guideline recommendations regarding appropriate frequency of cystos	FRS	Guidelines were accessibly because they are on “cheat sheets” or posted in clinics. To facilitate accessibility, participants suggested “cheat sheets” and a phone app.
Emerging Code	scheduling process	Scheduler	schedules the next cystoscopy before the patients leaves the clinic	FRS	At IMP sites, 7/26 reported that they schedule patients before they leave and several felt this facilitates RA surveillance.
Emerging Code	scheduling process	Patient	schedules the next cystoscopy before they leave the clinic	FRS	Suggestion from IMP082: schedule on the way out
guideline	compatibility	Provider	workflow does not impede appropriate frequency of cystos as part of routine clinical care	AOO	16/18 providers felt that it is practical to incorporate risk-aligned surveillance into routine bladder cancer surveillance.
guideline	effort	Leader	creates an environment where team members (providers, nurses, schedulers) can deliver appropriate frequency of cystos without adding extra time and effort	AOO	Leaders are the ones most likely to create and environment that supports appropriate frequency of cystos.	8/12 leaders felt like it doesn't take extra effort
clinician	intention and motivation	Provider	uses low frequency cystos to follow low-risk patients to avoid unnecessary procedures/discomfort/cost.	AOO	6/8 providers that weigh in on this determinant	"Like someone who has a lower risk cancer, you know, that has a low chance of transforming into something that’s more worse, I mean, you can definitely see them on a slower surveillance schedule. It saves money. There’s less risk for complications. Even though cysto is relatively safe. There’s less probably worry on the patient side, because they’re like—Well, I don’t have to come in all the time…
clinician	intention and motivation	Provider	uses high frequency cystos to ensure they don't overlook/miss cancer	AOO	3/8 providers that weigh in on this determinant	"I think kind of like the fear of missing the cancer, particularly for patients who actually follow up for cystoscopies, you know, it’s significant. Like you don’t want to be the person that misses that, and that’s why you really stick closely to the guidelines. " [IMP016]
Incentives and Resources	Information system	Provider	electronically documents guideline concordant risk-assessment of the bladder cancer (high, intermediate, or low-risk disease), the clinical reasoning behind such assessment (the pathological features/ recurrence), and the appropriate frequency of the next / future cystos	AOO	no apparent differences between RA and IMP sites.
Incentives and Resources	Information system	Provider	modifies the existing EHR to document the bladder cancer (high, intermediate, or low-risk disease), the clinical reasoning behind such assessment (the pathological features/ recurrence), and the appropriate frequency of the next / future cystos	team	modifying a template is a separate process from electronically documenting for each patient
Incentives and Resources	Information system	Leader	advocates for and supports the development or standardization of better electronic documentation of guideline concordant risk-assessment of the bladder cancer (high, intermediate, or low-risk disease), the clinical reasoning behind such assessment (the pathological features/ recurrence), and the appropriate frequency of the next / future cystos	AOO	Brought back from Capable Leadership
Emerging Code	Emerging Concept	Leader	supports the integration of nurses in the selection of appropriate frequency of cystos and education of the bladder cancer patients that are undergoing surveillance	AOO	The focus is on the various role types and their contribution to the bladder cancer surveillance, i.e. team members understand each other's roles so they can check each other	"Although I’m not sure the nursing staff would think to look for them (guideline recommendations). Because they just follow the plan that residents write in the notes. Which should be the same as the guidelines." [IMP082]
Emerging Code	Emerging Concept	Provider	integrates nurses in the selection of appropriate frequency of cystos and education of the bladder cancer patients that are undergoing surveillance	AOO	provider may have a specific task for the nurse as part of the workflow within the team; e.g., provider assesses the risk and nurse educates patient on appropriate frequency of cystos based on risk
Emerging Code	Emerging Concept	Nurse	is involved in the selection of appropriate frequency of cystos and education of the bladder cancer patients that are undergoing surveillance	AOO	provider may have a specific task for the nurse as part of the workflow within the team; e.g., provider assesses the risk and nurse educates patient on appropriate frequency of cystos based on risk	as an RN, we’re just doing the work here. We’re not deciding any of this stuff. [IMP011]
Capacity for Organization Change	Priority of Necessary Change	Leader	articulates that appropriate frequency of cystos is high priority area for all team members (including attendings, residents, APPs, nurses, schedulers), e.g., at new employee orientation, resident orientation, etc.	AOO	regardless of type of site, participants had the perception that bladder cancer surveillance is high priority, but there is no detailed qualitative evidence, it is just "Yes"
clinician	Self-Monitoring & Feedback	Provider	regularly reviews with data the rate at which they assign appropriate frequency of cystos for bladder cancer patients	AOO	this is about: do they review the data that may be provided to them; also links with Monitoring and Feedback	9 Providers thought that they have a sense of how much bladder cancer surveillance they currently provide
Patient	Motivation	Provider	Educates/explains to the bladder cancer patient why they are scheduled for multiple cystos and the appropriate frequency of the cystos	AOO	this is likely going to be a patient hand-out with anticipated cysto schedule that is reviewed at each cysto	"the patients will ask me—Where am I at [in surveillance]? How many more months, how many more years, and that kind of thing." [RA009]
Patient	Motivation	Nurse	Educates/explains to the bladder cancer patient why they are scheduled for multiple cystos and the appropriate frequency of the cystos	AOO	this is likely going to be a patient hand-out with anticipated cysto schedule that is reviewed at each cysto	"the patients will ask me—Where am I at [in surveillance]? How many more months, how many more years, and that kind of thing." [RA009]
Professional Interactions	Team Processes	Leader	organizes team sessions (e.g. meetings, case discussions, ad-hoc discussion) during which current guideline recommendations are reviewed and discussed	FRS/AOO	Other statements are reporting that attendings/residents/PAs facilitate risk-aligned surveillance, but there is not more detail beyond that; This will also address lack of guideline clarity as the team will be clear on how to apply these guidelines in various clinical scenarios in order to assign appropriate frequency of cystos to bladder cancer patients	RA024 & RA028 report this as an approach that is in use
Professional Interactions	Team Processes	Provider	can clearly state their role with regards to appropriate frequency of cystos within the team	FRS	need to clearly define duties so each team member can state them; this could even entail knowing that certain tasks are NOT part of their role	Imp020 (leader) states that the duty of OR team members are not clearly defined
Professional Interactions	Team Processes	Nurse	can clearly state their role with regards to appropriate frequency of cystos within the team	FRS	need to clearly define duties so each team member can state them; this could even entail knowing that certain tasks are NOT part of their role	Imp020 (leader) states that the duty of OR team members are not clearly defined
Professional Interactions	Team Processes	Scheduler	can clearly state their role with regards to appropriate frequency of cystos within the team	FRS	need to clearly define duties so each team member can state them; this could even entail knowing that certain tasks are NOT part of their role	Imp020 (leader) states that the duty of OR team members are not clearly defined
Capacity for Organization Change	Monitoring & Feedback	Leader	regularly reviews with data the rate at which their team assigns appropriate frequency of cystos for bladder cancer patients	FRS	Also links with self-monitoring and feedback determinant, where participants state that feedback would be helpful	14 participants mention that data tracking is used for some purposes at their site; 2 participants mention that leaders look at this
Incentives and Resources	Continuing Education System	Leader	provides designated time and resources for education on current guidelines and appropriate frequency of cystos	FRS	Participants report that designated time and venues for education are helpful.	I wish we had time every month designated to education time. But we don’t. + "Probably the biggest factor not having time to do educational trainings and updates" [Imp018]; Participants described learning "on the job", in grand rounds, during onboarding, etc.
Capacity for Organization Change	Regulations, Rules, Policies	Leader	develops or adapts a policy or procedure recommending appropriate frequency of cystos	FRS	Policy or procedure could serve as a form of reminder. NOTE: has potential for unintended consequences if it were to lead to performance measures. Similar policies / procedures are in place for colorectal and breast cancer screening.	21 participants say that surveillance is NOT influenced by policies
guideline	Quality of evidence	Leader	makes the research supporting the guidelines for appropriate frequency of cystos more accessible to providers in everyday practice	FRS	directly related to the quote on the right	"maybe making the evidence behind the guidelines more accessible, because if any providers out there are hesitant to incorporate these guidelines, if they’re able to see and understand the evidence behind that, and if it makes a lot of sense" [IMP017]
guideline	Source of recommendation	Provider	specifies what guideline is informing their decisions on appropriate frequency of cystos	FRS/LZ/AOO	8 use NCCN, 12 use AUA, 4 use team discussions --> no directly observable task derives from this. NOTE: may be captured in the cheat sheet, e.g. cheat sheet could say "based on both AUA and NCCN"
Incentives and Resources	Availability of Necessary Resources	Leader	provides necessary resources (e.g., appropriate staffing so team has enough time, enough slots for appropriate frequency of cystos, teleurology, keeping up with the growth, fixing broken equipment, space) so the team members (Providers, Nurses, and Schedulers) have the ability to provide appropriate frequency of cystos	AOO		Narrowed to the resources that are not covered elsewhere (E.g. staffing, …) based on the available data in the quotes on that code. This can also be a place for resources that haven't been captured yet but come up later.
clinician	self-efficacy	Provider	expresses confidence in making decisions on frequency of cystos	FRS	several participants state that they are making decision "right then and there" and that frequency of cystos is up to them; intersects with emotions, monitoring and feedback, knowledge, guideline accessibility	"if I see a patient and I don’t think they need surveillance anymore, then I make that decision right there and then. " [IMP016]
patient	needs	Provider	integrates review of necessary social support into provision of appropriate frequency of cystos and refers to appropriate resources	FRS/AOO/LZ	Participants perceived that Veterans with socioeconomically challenging situations may have difficulty following appropriate frequency cysto schedules
patient	needs	Nurse	integrates review of necessary social support into provision of appropriate frequency of cystos and refers to appropriate resources	FRS/AOO/LZ	Participants perceived that Veterans with socioeconomically challenging situations may have difficulty following appropriate frequency cysto schedules
patient	needs	Leader	identifies who can help with reviewing of necessary social support for appropriate frequency of cystos.	FRS/LZ	"tasks that are not assigned to someone are not real tasks"; NOTE: this may include tapping into primary care resources for social work
patient	needs	Leader	integrates flexibility into when appointments are offered (e.g., Saturdays, evenings)	FRS	Saturday clinic was explicitly mentioned at one site for that purpose
clinician	expected outcome	Provider	expects improved outcomes for patients managed with appropriate frequency of cystos	FRS	10 providers stated that they expect better outcome with appropriate frequency of cystos
Incentives and Resources	assistance for clinicians	Provider	seeks or shares necessary tools (e.g., hand-outs, "surveillance grid", apps, websites) with other team members (e.g., other providers, nurses, schedulers, leaders) so the team members have the ability to provide appropriate frequency of cystos	FRS	14 participants stated that there is no help/assistance and only 5 stated that there is
Incentives and Resources	assistance for clinicians	Nurse	seeks or shares necessary tools (e.g., hand-outs, "surveillance grid", apps, websites) with other team members (e.g., other providers, nurses, schedulers, leaders) so the team members have the ability to provide appropriate frequency of cystos	FRS	14 participants stated that there is no help/assistance and only 5 stated that there is
Incentives and Resources	assistance for clinicians	Provider (attending providers)	clinically supervises residents' provision of appropriate frequency of cystos and provides feedback on the residents' choice of frequency of cystos	FRS	See column to the right for examples from the data	"I’m a resident. So I’m not entirely independent. I have like a, I have staff that will kind of grade how I’m doing and so forth. So I mean that’s one way for me to check to make sure that I’m doing okay. [...] So I am a urologist, but a urologist in training. [...] Correct [I get feedback from providers]" [IMP077]. "I mean, I get feedback—you know, the residents get feedback from the attending p…
clinician	Attitudes Towards Guidelines in General	Provider	has a positive attitude towards guidelines in general	AOO	22 participants view the guidelines positively	Note: 2 participants did not answer the question or the response was irrelevant
clinician	Attitudes Towards Guidelines in General	Leader	has a positive attitude towards guidelines in general	AOO	22 participants view the guidelines positively	Note: 2 participants did not answer the question or the response was irrelevant
Emerging Code	patient communication	Leader	supports their clinical staff with tools (e.g., hand-outs, "surveillance grid", apps, websites) to discuss the risk assessment/ appropriate frequency of cystos with the patient.	AOO	This covers patients on-site or patients that are using other methods of communications such as phone, email, secure apps.
Emerging Code	patient communication	Provider	dedicates time to discuss the risk assessment/ appropriate frequency of cystos with the patient during interactions.	AOO	This can be expanded to include handing printouts, recommending resources (websites (BCAN), groups), discussing the patient's socioeconomic status and needed resources; intersects with patient needs	Note: this is different from availability of necessary resources, where competing demands can distract from provider-patient communication, this is covered in availability of necessary resources and also relates to staffing; Note 2: advisory urologist mentioned something like "we do this all the time for prostate cancer, why shouldn't we do it for bladder cancer
Emerging Code	patient communication	Nurse	uses or tailors available tools (e.g., hand-outs, "surveillance grid", apps, websites) to discuss the risk assessment/ appropriate frequency of cystos with the patient.	FRS/AOO	this captures education that was done by other staff members (e.g. nurses and the appropriate "grid" that corresponds to the risk level)
Emerging Code	patient communication	Provider	uses or tailors available tools (e.g., hand-outs, "surveillance grid", apps, websites) to discuss the risk assessment/ appropriate frequency of cystos with the patient.	AOO/FRS	this is about the provider using appropriate patient education tools
