# Supplementary material for: Data-driven approach to implementation mapping for the selection of implementation strategies: a case example for risk-aligned bladder cancer surveillance
Source: Implement Sci. 2022 Sep 1;17:58. doi: 10.1186/s13012-022-01231-6 (PMC9438061; doi:10.1186/s13012-022-01231-6)
Supplement: Supplementary file 2 — Additional file 2. Final change matrix. [file 13012_2022_1231_MOESM2_ESM.xlsx]

## Sheet: Change Matrix
TICD Domain	Determinant	Participant Role	Performance Objective - “chunk of tasks (‘buckets’) that are observable or measurable” to deliver risk-aligned surveillance	Primary assigner	Guideline - Quality of Evidence	Guideline - Strength of Recommendation	Guideline - Clarity	Guideline - Cultural appropriateness	Guideline - Accessibility (clarification: this is purely access, not about knowedge - see CME for knowledge)	Guideline - Source of Recommendation	Guideline - Consistency with other Guidelines	Guideline - Feasibility of the intervention	Guideline - Accessibility of the intervention	Guideline - Compatibility	Guideline - Effort	Guideline - Trialability	Guideline - Observability	Clinician - Domain Knowledge	Clinician - Awareness and Familiarity with the Recommendation	Clinician - Knowledge about own Practice	Clinician - Skills Needed to Adhere	Clinician - Agreement with the Recommendation	Clinician - Attitudes Towards Guidelines in General	Clinician - Expected Outcome	Clinician - Intention & Motivation	Clinician - Self-Efficacy	Clinician - Learning Style	Clinician - Emotions	Clinician - Nature of Behavior	Clinician - Capacity to plan change	Clinician - Self-Monitoring & Feedback	Patient - Needs	Patient - Beliefs & Knowledge	Patient - Preferences	Patient - Motivation	Patient - Behavior	Professional Interactions - Communication & Influence	Professional Interactions - Team Processes	Professional Interactions - Referral Processes	Incentives and Resources - Availability of Necessary Resources	Incentives and Resources - Financial Incentives & Disincentives	Incentives and Resources - Non-Financial Incentives	Incentives and Resources - Information System	Incentives and Resources - Quality Assurance & Patient Safety Systems	Incentives and Resources - Continuing Education System	Incentives and Resources - Assistance for Clinicians	Capacity for Organizational Change - Mandate, Authority, Accountability	Capacity for Organizational Change - Capable Leadership	Capacity for Organizational Change - Relative Strength of Supporters & Opponents
Capacity for Org Change	Relative strength of supporters	Provider	demonstrates or voices support for fewer cystos for low risk and more for high risk when interacting with all team members (including attendings, residents, APPs, nurses, schedulers)	FRS	0	0	0	0	0	0	0	0	0	0	0	0	0	0	is aware that there are guideline recommendations for appropriate frequency of cystos (e.g., AUA/NCCN)	0	0	generally agrees with the recommendation	"has a positive attitude towards guidelines in general" 1	"expects improved outcomes for patients managed with appropriate frequency of cystos" 1	0	0	0	feels good about not doing unnecessary procedures for low-risk and not missing cancer in high-risk patients	0	0	0	0	0	0	0	0	is encouraged by opinion leaders / medical professionals to follow patients with appropriate frequency of cystos	has opportunity to voice support for appropriate frequency of cystos during team meetings or other team interaction	0	0	0	is recognized for providing appropriate frequency of cystos	0	0	continues to learn about appropriate frequency of cystos on the job or in CME sessions.	0	0	0	99
Capacity for Org Change	Capable Leadership	Leader	demonstrates or voices support for appropriate frequency of cystos when interacting with all team members (including attendings, residents, APPs, nurses, schedulers), e.g., at new employee orientation, resident orientation, etc.	FRS	0	0	0	0	0	0	0	0	0	0	0	0	0	0	is aware that there are guideline recommendations for appropriate frequency of cystos (e.g., AUA/NCCN)	0	0	generally agrees with the recommendation	"has a positive attitude towards guidelines in general" 1	"expects improved outcomes for patients managed with appropriate frequency of cystos" 1	0	0	0	feels good about not doing unnecessary procedures for low-risk and not missing cancer in high-risk patients	0	0	0	0	0	0	0	0	is encouraged by opinion leaders / medical professionals to follow patients with appropriate frequency of cystos	creates opportunities to voice support for appropriate frequency of cystos during team meetings or other team interactions	0	0	0	0	0	0	continues to learn about appropriate frequency of cystos on the job or in CME sessions.	0	0	99	99
Capacity for Org Change	Capable Leadership	Leader	actively helps trouble shoot barriers to provide appropriate frequency of cystos; e.g. triages patients or finds other ways to “get patients in”	AOO	0	0	0	0	0	0	0	0	0	0	0	0	0	0	is aware that there are guideline recommendations for appropriate frequency of cystos (e.g., AUA/NCCN)	0	0	generally agrees with the recommendation	"has a positive attitude towards guidelines in general" 1	"expects improved outcomes for patients managed with appropriate frequency of cystos" 1	0	0	0	feels good about not doing unnecessary procedures for low-risk and not missing cancer in high-risk patients	0	0	0	0	0	0	0	0	is encouraged by opinion leaders / medical professionals to follow patients with appropriate frequency of cystos	Is easily reachable by team members when help is needed to provide appropriate frequency of cystos for bladder cancer patients and solicits input from providers & clinicians to address barriers	0	0	0	0	0	0	0	0	0	99	0
clinician	domain knowledge	Provider	can state the appropriate frequency of cystos for low-, intermediate-, high-risk bladder cancer	FRS	reviews the research supporting the guidelines for appropriate frequency of cystos	0	gains clarity on how to select appropriate frequency of cystos as recommended in the guidelines (e.g. in team sessions such as meetings, case discussions, ad-hoc discussions)	0	quickly and efficiently accesses the guideline recommendations regarding appropriate frequency of cystos 1	0	0	0	0	0	0	0	0	99	is aware that there are guideline recommendations for appropriate frequency of cystos (e.g., AUA/NCCN)	0	0	0	0	0	0	0	0	0	0	0	0	0	0	0	0	0	is encouraged by opinion leaders / medical professionals to familiarize themselves with recommendations for the appropriate frequency of cystos	participates in team sessions (e.g. meetings, case discussions, ad-hoc discussions) during which current guideline recommendations are reviewed and discussed	0	0	0	perceives peer pressure to learn about the appropriate frequency of cystos for low-, intermediate-, high-risk bladder cancer; is recognized for providing appropriate frequency of cystos 2	0	0	continues to learn about appropriate frequency of cystos on the job or in CME sessions.	has guidelines available at point of care, e.g. via decision aids or decision support tools	0	0	0
clinician	domain knowledge	Nurse	can state the appropriate frequency of cystos for low-, intermediate-, high-risk bladder cancer	FRS	0	0	gains clarity on how to select appropriate frequency of cystos as recommended in the guidelines (e.g. in team sessions such as meetings, case discussions, ad-hoc discussions)	0	quickly and efficiently accesses the guideline recommendations regarding appropriate frequency of cystos 1	0	0	0	0	0	0	0	0	99	is aware that there are guideline recommendations for appropriate frequency of cystos (e.g., AUA/NCCN)	0	0	0	0	0	0	0	0	0	0	0	0	0	0	0	0	0	is encouraged by opinion leaders / medical professionals to familiarize themselves with recommendations for the appropriate frequency of cystos	participates in team sessions (e.g. meetings, case discussions, ad-hoc discussions) during which current guideline recommendations are reviewed and discussed	0	0	0	perceives peer pressure to learn about the appropriate frequency of cystos for low-, intermediate-, high-risk bladder cancer; is recognized for providing appropriate frequency of cystos 2	0	0	continues to learn about appropriate frequency of cystos on the job or in CME sessions.	has guidelines available at point of care, e.g. via decision aids or decision support tools	0	0	0
clinician	nature of behavior	Provider	conducts risk assessment (reviews the chart for pathology, bladder cancer history, and assigns bladder cancer risk) and then selects appropriate frequency of cystos	FRS	0	0	gains clarity on how to select appropriate frequency of cystos as recommended in the guidelines (e.g. in team sessions such as meetings, case discussions, ad-hoc discussions)	0	quickly and efficiently accesses the guideline recommendations regarding appropriate frequency of cystos 1	0	0	0	0	has sufficient information and education to have "[a] workflow [that] does not impede appropriate frequency of cystos as part of routine clinical care" 1	works in an environment where team members (providers, nurses, schedulers) can deliver appropriate frequency of cystos without adding extra time and effort	0	0	can state the appropriate frequency of cystos for low-, intermediate-, high-risk bladder cancer 1	is aware that there are guideline recommendations for appropriate frequency of cystos (e.g., AUA/NCCN)	0	possesses the clinical skills to assign the appropriate risk assessment and the appropriate frequency of cystos	generally agrees with the recommendation	"has a positive attitude towards guidelines in general" 1	"expects improved outcomes for patients managed with appropriate frequency of cystos" 1	uses low frequency cystos to follow low-risk patients to avoid unnecessary procedures/discomfort/cost; uses high frequency cystos to ensure they don't overlook/miss cancer 1	expresses confidence in making decisions on frequency of cystos 1	0	feels good about not doing unnecessary procedures for low-risk and not missing cancer in high-risk patients	99	Changes the current frequency of cystos, if it's not consistent with the guidelines, to appropriate frequency of cystos	regularly reviews with data the rate at which they assign appropriate frequency of cystos for bladder cancer patients 1	0	0	0	0	0	is encouraged by opinion leaders / medical professionals to familiarize themselves with recommendations for the appropriate frequency of cystos	participates in team sessions (e.g. meetings, case discussions, ad-hoc discussions) during which current guideline recommendations are reviewed and discussed	0	0	0	perceives peer pressure to learn about the appropriate frequency of cystos for low-, intermediate-, high-risk bladder cancer; is recognized for providing appropriate frequency of cystos 2	electronically documents guideline concordant risk-assessment of the bladder cancer (high, intermediate, or low-risk disease), the clinical reasoning behind such assessment (the pathological features/ recurrence), and the appropriate frequency of the next / future cystos; modifies the existing EHR to document the bladder cancer (high, intermediate, or low-risk disease), the clinical reasoning beh…	0	continues to learn about appropriate frequency of cystos on the job or in CME sessions.	0	0	0	demonstrates or voices support for appropriate frequency of cystos when interacting with all team members (including attendings, residents, APPs, nurses, schedulers) 1
clinician	nature of behavior	Provider	automatically follows guidelines and includes fewer cystos for low risk and more for high risk	FRS	0	0	gains clarity on how to select appropriate frequency of cystos as recommended in the guidelines (e.g. in team sessions such as meetings, case discussions, ad-hoc discussions)	0	quickly and efficiently accesses the guideline recommendations regarding appropriate frequency of cystos 1	0	0	0	0	has sufficient information and education to have "[a] workflow [that] does not impede appropriate frequency of cystos as part of routine clinical care" 1	works in an environment where team members (providers, nurses, schedulers) can deliver appropriate frequency of cystos without adding extra time and effort	0	0	can state the appropriate frequency of cystos for low-, intermediate-, high-risk bladder cancer 1	is aware that there are guideline recommendations for appropriate frequency of cystos (e.g., AUA/NCCN)	0	possesses the clinical skills to assign the appropriate risk assessment and the appropriate frequency of cystos	generally agrees with the recommendation	"has a positive attitude towards guidelines in general" 1	"expects improved outcomes for patients managed with appropriate frequency of cystos" 1	uses low frequency cystos to follow low-risk patients to avoid unnecessary procedures/discomfort/cost; uses high frequency cystos to ensure they don't overlook/miss cancer 1	0	0	0	99	Changes the current frequency of cystos, if it's not consistent with the guidelines, to appropriate frequency of cystos	regularly reviews with data the rate at which they assign appropriate frequency of cystos for bladder cancer patients 1	0	0	0	0	0	0	0	0	0	0	is recognized for providing appropriate frequency of cystos	electronically documents guideline concordant risk-assessment of the bladder cancer (high, intermediate, or low-risk disease), the clinical reasoning behind such assessment (the pathological features/ recurrence), and the appropriate frequency of the next / future cystos; modifies the existing EHR to document the bladder cancer (high, intermediate, or low-risk disease), the clinical reasoning beh…	0	0	0	0	0	0
guideline	accessibility	Provider	quickly and efficiently accesses the guideline recommendations regarding appropriate frequency of cystos	FRS	0	0	gains clarity on how to select appropriate frequency of cystos as recommended in the guidelines (e.g. in team sessions such as meetings, case discussions, ad-hoc discussions)	0	99	0	0	0	0	has sufficient information and education to have "[a] workflow [that] does not impede appropriate frequency of cystos as part of routine clinical care" 1	works in an environment where team members (providers, nurses, schedulers) can deliver appropriate frequency of cystos without adding extra time and effort	0	0	0	is aware that there are guideline recommendations for appropriate frequency of cystos (e.g., AUA/NCCN)	0	0	0	0	0	0	0	0	0	automatically follows guidelines and includes fewer cystos for low risk and more for high risk 1	0	0	0	0	0	0	0	is encouraged by opinion leaders / medical professionals to follow patients with appropriate frequency of cystos	0	0	0	0	is recognized for providing appropriate frequency of cystos	electronically documents guideline concordant risk-assessment of the bladder cancer (high, intermediate, or low-risk disease), the clinical reasoning behind such assessment (the pathological features/ recurrence), and the appropriate frequency of the next / future cystos; modifies the existing EHR to document the bladder cancer (high, intermediate, or low-risk disease), the clinical reasoning beh…	0	0	0	0	0	0
Emerging Code	scheduling process	Scheduler	schedules the next cystoscopy before the patients leaves the clinic	FRS	0	0	0	0	0	0	0	0	0	0	0	0	0	0	0	0	0	0	0	0	0	0	0	0	0	0	0	0	0	0	0	0	0	Leader communicates clearly with the team members (providers, nurses, schedulers) their expected role in assigning appropriate frequency of cystos	0	0	0	0	obtains the follow-up plan "just-in-time" from the EHR	0	0	0	0	0	0
Emerging Code	scheduling process	Patient	schedules the next cystoscopy before they leave the clinic	FRS	0	0	0	0	0	0	0	0	0	0	0	0	0	0	0	0	0	0	0	0	0	0	0	0	0	0	0	0	understands why they are scheduled for multiple cystos and the appropriate frequency of the cystos	0	0	0	0	has clear instructions to schedule before they leave based on clear communication by team members (providers, nurses)	0	0	0	0	0	0	0	0	0	0	0
guideline	compatibility	Provider	workflow does not impede appropriate frequency of cystos as part of routine clinical care	AOO	0	0	0	0	quickly and efficiently accesses the guideline recommendations regarding appropriate frequency of cystos 1	0	0	Reports to leaders system-level obstacles that prevent adherence with the guidelines	0	99	0	0	0	can state the appropriate frequency of cystos for low-, intermediate-, high-risk bladder cancer 1	is aware that there are guideline recommendations for appropriate frequency of cystos (e.g., AUA/NCCN)	0	possesses the clinical skills to assign the appropriate risk assessment and the appropriate frequency of cystos	generally agrees with the recommendation	"has a positive attitude towards guidelines in general" 1	"expects improved outcomes for patients managed with appropriate frequency of cystos" 1	0	0	0	0	automatically follows guidelines and includes fewer cystos for low risk and more for high risk 1	is capable of implementing changes to the current frequency of cystos, if it's not consistent with the guidelines	0	0	0	0	0	0	0	Communicates clearly with the nurses and the schedulers their expected role in delivering appropriate frequency of cystos. Communicates clearly with nurses and schedulers patients' risk assessment and appropriate frequency of cystos 2	0	0	0	0	0	0	0	0	0	0	0
guideline	effort	Leader	creates an environment where team members (providers, nurses, schedulers) can deliver appropriate frequency of cystos without adding extra time and effort	AOO	0	0	0	0	Provides team members with easy access to the guidelines (e.g., cheat-sheets, access to apps, books)	0	0	Provides resources/alternative approaches to overcome system-level obstacles that prevent adherence with the guidelines	0	provides information or education to facilitate "[a] workflow [that] does not impede appropriate frequency of cystos as part of routine clinical care" 1	99	0	0	0	is aware that there are guideline recommendations for appropriate frequency of cystos (e.g., AUA/NCCN)	0	0	generally agrees with the recommendation	"has a positive attitude towards guidelines in general" 1	0	0	0	0	0	0	0	0	0	0	0	0	0	0	Communicates clearly with the team members (providers, nurses, schedulers) their expected role in assigning appropriate frequency of cystos and solicits input from providers & clinicians to address barriers	0	"provides necessary resources (e.g., appropriate staffing so team has enough time, enough slots for appropriate frequency of cystos, teleurology, keeping up with the growth, fixing broken equipment, space) so the team members (Providers, Nurses, and Schedulers) have the ability to provide appropriate frequency of cystos" 1	0	0	advocates for and supports the development or standardization of better electronic documentation of guideline concordant risk-assessment of the bladder cancer (high, intermediate, or low-risk disease), the clinical reasoning behind such assessment (the pathological features/ recurrence), and the appropriate frequency of the next / future cystos 1	0	provides designated time and resources for education on current guidelines and appropriate frequency of cystos 1	0	0	actively helps trouble shoot barriers to provide appropriate frequency of cystos; e.g. triages patients or finds other ways to “get patients in”. Creates/promotes a culture in which team members (Providers, Nurses, Schedulers) collectively adhere with the guidelines and collaborate to assign appropriate frequency of cystos. 2	0
clinician	intention and motivation	Provider	uses low frequency cystos to follow low-risk patients to avoid unnecessary procedures/discomfort/cost.	AOO	reviews the research supporting the guidelines for appropriate frequency of cystos	0	0	0	quickly and efficiently accesses the guideline recommendations regarding appropriate frequency of cystos 1	0	0	0	0	0	0	0	0	can state the appropriate frequency of cystos for low-, intermediate-, high-risk bladder cancer 1	is aware that there are guideline recommendations for appropriate frequency of cystos (e.g., AUA/NCCN)	0	possesses the clinical skills to assign the appropriate risk assessment and the appropriate frequency of cystos	generally agrees with the recommendation	"has a positive attitude towards guidelines in general" 1	"expects improved outcomes for patients managed with appropriate frequency of cystos" 1	99	expresses confidence in making decisions on frequency of cystos 1	0	feels good about not doing unnecessary procedures for low-risk patients (is this measurable)	0	is capable of implementing changes to the current frequency of cystos, if it's not consistent with the guidelines	0	0	0	0	0	0	0	0	0	0	0	is recognized for providing appropriate frequency of cystos	0	0	0	0	0	0	0
clinician	intention and motivation	Provider	uses high frequency cystos to ensure they don't overlook/miss cancer	AOO	reviews the research supporting the guidelines for appropriate frequency of cystos	0	0	0	quickly and efficiently accesses the guideline recommendations regarding appropriate frequency of cystos 1	0	0	0	0	0	0	0	0	can state the appropriate frequency of cystos for low-, intermediate-, high-risk bladder cancer 1	is aware that there are guideline recommendations for appropriate frequency of cystos (e.g., AUA/NCCN)	0	possesses the clinical skills to assign the appropriate risk assessment and the appropriate frequency of cystos	generally agrees with the recommendation	"has a positive attitude towards guidelines in general" 1	"expects improved outcomes for patients managed with appropriate frequency of cystos" 1	99	expresses confidence in making decisions on frequency of cystos 1	0	feels good about not missing cancer for high-risk patients (is this measurable)	0	is capable of implementing changes to the current frequency of cystos, if it's not consistent with the guidelines	0	0	0	0	0	0	0	0	0	0	0	is recognized for providing appropriate frequency of cystos	0	0	0	0	0	0	0
Incentives and Resources	Information system	Provider	electronically documents guideline concordant risk-assessment of the bladder cancer (high, intermediate, or low-risk disease), the clinical reasoning behind such assessment (the pathological features/ recurrence), and the appropriate frequency of the next / future cystos	AOO	0	0	0	0	quickly and efficiently accesses the guideline recommendations regarding appropriate frequency of cystos 1	0	0	Reports to leaders system-level obstacles that prevent adherence with the guidelines	0	0	0	0	0	can state the appropriate frequency of cystos for low-, intermediate-, high-risk bladder cancer 1	is aware that there are guideline recommendations for appropriate frequency of cystos (e.g., AUA/NCCN)	0	possesses the clinical skills to assign the appropriate risk assessment and the appropriate frequency of cystos	generally agrees with the recommendation	"has a positive attitude towards guidelines in general" 1	"expects improved outcomes for patients managed with appropriate frequency of cystos" 1	0	expresses confidence in making decisions on frequency of cystos 1	0	0	automatically documents in EHR "guideline concordant risk-assessment of the bladder cancer (high, intermediate, or low-risk disease), the clinical reasoning behind such assessment (the pathological features/ recurrence), and the appropriate frequency of the next / future cystos"	is capable of implementing changes to the current frequency of cystos, if it's not consistent with the guidelines	0	0	0	0	0	0	0	Communicates clearly with the nurses and the schedulers their expected role in electronical documentation of appropriate frequency of cystos	0	0	0	is recognized for providing appropriate frequency of cystos	99	0	0	0	0	0	0
Incentives and Resources	Information system	Provider	modifies the existing EHR to document the bladder cancer (high, intermediate, or low-risk disease), the clinical reasoning behind such assessment (the pathological features/ recurrence), and the appropriate frequency of the next / future cystos	team/AOO	0	0	0	0	quickly and efficiently accesses the guideline recommendations regarding appropriate frequency of cystos 1	0	0	Reports to leaders system-level obstacles that prevent adherence with the guidelines	0	0	0	0	0	can state the appropriate frequency of cystos for low-, intermediate-, high-risk bladder cancer 1	is aware that there are guideline recommendations for appropriate frequency of cystos (e.g., AUA/NCCN)	0	possesses the clinical skills to assign the appropriate risk assessment and the appropriate frequency of cystos	generally agrees with the recommendation	"has a positive attitude towards guidelines in general" 1	"expects improved outcomes for patients managed with appropriate frequency of cystos" 1	0	0	0	0	0	plans changes to the EHR to facilitate electronical documentation of appropriate frequency of cystos	0	0	0	0	0	0	0	Communicates clearly with the nurses and the schedulers when new modifications to the appropriate frequency of cystos are implemented and inform them on how to locate related documents in EHR	0	0	0	0	99	0	0	0	0	0	0
Incentives and Resources	Information system	Leader	advocates for and supports the development or standardization of better electronic documentation of guideline concordant risk-assessment of the bladder cancer (high, intermediate, or low-risk disease), the clinical reasoning behind such assessment (the pathological features/ recurrence), and the appropriate frequency of the next / future cystos	AOO	0	0	0	0	0	0	0	0	0	0	0	0	0	0	is aware that there are guideline recommendations for appropriate frequency of cystos (e.g., AUA/NCCN)	0	possesses the clinical skills to assign the appropriate risk assessment and the appropriate frequency of cystos	generally agrees with the recommendation	"has a positive attitude towards guidelines in general" 1	"expects improved outcomes for patients managed with appropriate frequency of cystos" 1	0	0	0	0	0	0	0	0	0	0	0	0	0	Communicates clearly with the providers, nurses and the schedulers when new modifications to the appropriate frequency of cystos are implemented and inform them on how to locate related documents in EHR	0	0	0	0	99	0	0	0	0	actively helps trouble shoot barriers that team members (Providers, Nurses, and Schedulers) may face in electronical documentation of appropriate frequency of cystos	0
Emerging Code	Emerging Concept	Leader	supports the integration of nurses in the selection of appropriate frequency of cystos and education of the bladder cancer patients that are undergoing surveillance	AOO	0	0	0	0	0	0	0	0	0	0	creates an environment where team members (providers, nurses, schedulers) can deliver appropriate frequency of cystos without adding extra time and effort 1	0	0	0	is aware that there are guideline recommendations for appropriate frequency of cystos (e.g., AUA/NCCN)	0	0	generally agrees with the recommendation	"has a positive attitude towards guidelines in general" 1	0	0	0	0	0	0	0	0	0	0	0	0	0	0	Communicates clearly with the team members (providers, nurses, schedulers) their expected role in assigning appropriate frequency of cystos	0	0	0	0	0	0	0	0	0	Creates/promotes a culture in which team members (Providers, Nurses, Schedulers) collectively adhere with the guidelines and collaborate to assign appropriate frequency of cystos	0
Emerging Code	Emerging Concept	Provider	integrates nurses in the selection of appropriate frequency of cystos and education of the bladder cancer patients that are undergoing surveillance	AOO	0	0	0	0	0	0	0	0	0	0	0	0	0	0	is aware that there are guideline recommendations for appropriate frequency of cystos (e.g., AUA/NCCN)	0	0	generally agrees with the recommendation	"has a positive attitude towards guidelines in general" 1	0	0	0	0	0	0	0	0	0	0	0	0	0	0	Communicates clearly with the nurses their expected role in assigning appropriate frequency of cystos	0	0	0	0	0	0	0	0	0	0	engages in a culture in which team members (Providers, Nurses, Schedulers) collectively adhere with the guidelines and collaborate to assign appropriate frequency of cystos
Emerging Code	Emerging Concept	Nurse	is involved in the selection of appropriate frequency of cystos and education of the bladder cancer patients that are undergoing surveillance	AOO	0	0	0	0	quickly and efficiently accesses the guideline recommendations regarding appropriate frequency of cystos 1	0	0	Reports to leaders system-level obstacles that prevent adherence with the guidelines	0	0	0	0	0	0	is aware that there are guideline recommendations for appropriate frequency of cystos (e.g., AUA/NCCN)	0	0	generally agrees with the recommendation	"has a positive attitude towards guidelines in general" 1	"expects improved outcomes for patients managed with appropriate frequency of cystos" 1	uses low frequency cystos to follow low-risk patients to avoid unnecessary procedures/discomfort/cost; uses high frequency cystos to ensure they don't overlook/miss cancer 1	0	0	0	0	0	0	0	0	0	0	0	0	Knows their exact role as a team member in assigning appropriate frequency of cystos, e.g. educating patients, electronic documentation	0	0	0	0	0	0	0	0	0	0	engages in a culture in which team members (Providers, Nurses, Schedulers) collectively adhere with the guidelines and collaborate to assign appropriate frequency of cystos
Capacity for Organization Change	Priority of Necessary Change	Leader	articulates that appropriate frequency of cystos is high priority area for all team members (including attendings, residents, APPs, nurses, schedulers), e.g., at new employee orientation, resident orientation, etc.	AOO	0	0	0	0	0	0	0	0	0	provides information or education to facilitate "[a] workflow [that] does not impede appropriate frequency of cystos as part of routine clinical care" 1	0	0	0	0	is aware that there are guideline recommendations for appropriate frequency of cystos (e.g., AUA/NCCN)	0	0	generally agrees with the recommendation	"has a positive attitude towards guidelines in general" 1	"expects improved outcomes for patients managed with appropriate frequency of cystos" 1	0	0	0	0	0	0	0	0	0	0	0	0	0	Communicates clearly with the team members (providers, nurses, schedulers) their expected role in assigning appropriate frequency of cystos	0	perceives that "necessary resources (e.g., appropriate staffing so team has enough time, enough slots for appropriate frequency of cystos, teleurology, keeping up with the growth, fixing broken equipment, space) [are available] so the team members (Providers, Nurses, and Schedulers) have the ability to provide appropriate frequency of cystos"1	0	0	0	0	"provides designated time and resources for education on current guidelines and appropriate frequency of cystos" 1	0	0	0	0
clinician	Self-Monitoring & Feedback	Provider	regularly reviews with data the rate at which they assign appropriate frequency of cystos for bladder cancer patients	AOO	0	0	0	0	0	0	0	0	0	0	0	0	0	0	is aware that there are guideline recommendations for appropriate frequency of cystos (e.g., AUA/NCCN)	0	0	generally agrees with the recommendation	"has a positive attitude towards guidelines in general" 1	"expects improved outcomes for patients managed with appropriate frequency of cystos" 1	0	0	0	0	Designates time (e.g., q3 months) to review with data the rate at which they assign appropriate frequency of cystos for bladder cancer patients	0	99	0	0	0	0	0	0	Knows their exact role as a team member in assigning appropriate frequency of cystos, e.g. risk assessment, electronic documentation	0	0	0	is recognized for providing appropriate frequency of cystos	0	knows that the data provided will only be used for QI and not for performance evaluations (from provider advisory group)	0	0	0	0	0
Patient	Motivation	Provider	Educates/explains to the bladder cancer patient why they are scheduled for multiple cystos and the appropriate frequency of the cystos	AOO	reviews the research supporting the guidelines for appropriate frequency of cystos	0	0	0	quickly and efficiently accesses the guideline recommendations regarding appropriate frequency of cystos 1	0	0	0	0	0	works in an environment where team members (providers, nurses, schedulers) can deliver appropriate frequency of cystos without adding extra time and effort	0	0	can state the appropriate frequency of cystos for low-, intermediate-, high-risk bladder cancer 1	is aware that there are guideline recommendations for appropriate frequency of cystos (e.g., AUA/NCCN)	0	0	generally agrees with the recommendation	"has a positive attitude towards guidelines in general" 1	"expects improved outcomes for patients managed with appropriate frequency of cystos" 1	0	0	0	feels good about not doing unnecessary procedures for low-risk and not missing cancer in high-risk patients	automatically follows guidelines and includes fewer cystos for low risk and more for high risk 1	0	0	0	0	0	99	0	0	participates in team sessions (e.g. meetings, case discussions, ad-hoc discussions) during which current guideline recommendations are reviewed and discussed	0	has the necessary time and tools to educate the patient about their risk assessment and appropriate frequency of cystos (this comes from patient advisory group)	0	0	0	0	is "provided designated time and resources for education on current guidelines and appropriate frequency of cystos" 1	0	0	0	0
Patient	Motivation	Nurse	Educates/explains to the bladder cancer patient why they are scheduled for multiple cystos and the appropriate frequency of the cystos	AOO	0	0	0	0	quickly and efficiently accesses the guideline recommendations regarding appropriate frequency of cystos 1	0	0	0	0	0	works in an environment where team members (providers, nurses, schedulers) can deliver appropriate frequency of cystos without adding extra time and effort	0	0	0	is aware that there are guideline recommendations for appropriate frequency of cystos (e.g., AUA/NCCN)	0	0	generally agrees with the recommendation	"has a positive attitude towards guidelines in general" 1	"expects improved outcomes for patients managed with appropriate frequency of cystos" 1	0	0	0	feels good about not doing unnecessary procedures for low-risk and not missing cancer in high-risk patients	integrates explanation of bladder cancer risk and appropriate frequency of cystos into workflow	0	0	0	0	0	99	0	0	participates in team sessions (e.g. meetings, case discussions, ad-hoc discussions) during which current guideline recommendations are reviewed and discussed	0	has the necessary time and tools to educate the patient about their risk assessment and appropriate frequency of cystos (this comes from patient advisory group)	0	0	0	0	is "provided designated time and resources for education on current guidelines and appropriate frequency of cystos" 1	0	0	0	0
Professional Interactions	Team Processes	Leader	organizes team sessions (e.g. meetings, case discussions, ad-hoc discussion) during which current guideline recommendations are reviewed and discussed	FRS/AOO	0	0	0	0	0	0	0	0	0	0	creates an environment where team members (providers, nurses, schedulers) can deliver appropriate frequency of cystos without adding extra time and effort 1	0	0	0	is aware that there are guideline recommendations for appropriate frequency of cystos (e.g., AUA/NCCN)	0	0	generally agrees with the recommendation	"has a positive attitude towards guidelines in general" 1	"expects improved outcomes for patients managed with appropriate frequency of cystos" 1	0	0	0	0	0	0	0	0	0	0	0	0	is encouraged by opinion leaders / medical professionals to follow patients with appropriate frequency of cystos	99	0	Provides necessary resources (time and space) so the team members can engage in "organized team sessions (e.g. meetings, case discussions, ad-hoc discussion) during which current guideline recommendations are reviewed and discussed".	0	0	0	0	provides designated time and resources for education on current guidelines and appropriate frequency of cystos 1	0	0	0	0
Professional Interactions	Team Processes	Provider	can clearly state their role with regards to appropriate frequency of cystos within the team	FRS	0	0	0	0	0	0	0	0	0	0	0	0	0	0	is aware that there are guideline recommendations for appropriate frequency of cystos (e.g., AUA/NCCN)	0	0	0	0	0	0	0	0	0	integrates explanation of bladder cancer risk and appropriate frequency of cystos into workflow	0	0	0	0	0	0	0	is encouraged by opinion leaders / medical professionals to follow patients with appropriate frequency of cystos	99	0	0	0	0	0	0	0	0	0	0	engages in a culture in which team members (Providers, Nurses, Schedulers) collectively adhere with the guidelines and collaborate to assign appropriate frequency of cystos
Professional Interactions	Team Processes	Nurse	can clearly state their role with regards to appropriate frequency of cystos within the team	FRS	0	0	0	0	0	0	0	0	0	0	0	0	0	0	is aware that there are guideline recommendations for appropriate frequency of cystos (e.g., AUA/NCCN)	0	0	0	0	0	0	0	0	0	integrates explanation of bladder cancer risk and appropriate frequency of cystos into workflow	0	0	0	0	0	0	0	is encouraged by opinion leaders / medical professionals to follow patients with appropriate frequency of cystos	99	0	0	0	0	0	0	0	0	0	0	engages in a culture in which team members (Providers, Nurses, Schedulers) collectively adhere with the guidelines and collaborate to assign appropriate frequency of cystos
Professional Interactions	Team Processes	Scheduler	can clearly state their role with regards to appropriate frequency of cystos within the team	FRS	0	0	0	0	0	0	0	0	0	0	0	0	0	0	0	0	0	0	0	0	0	0	0	0	0	0	0	0	0	0	0	0	0	99	0	0	0	0	0	0	0	0	0	0	engages in a culture in which team members (Providers, Nurses, Schedulers) collectively adhere with the guidelines and collaborate to assign appropriate frequency of cystos
Capacity for Organization Change	Monitoring & Feedback	Leader	regularly reviews with data the rate at which their team assigns appropriate frequency of cystos for bladder cancer patients	FRS	0	0	0	0	0	0	0	0	0	0	0	0	0	0	is aware that there are guideline recommendations for appropriate frequency of cystos (e.g., AUA/NCCN)	0	0	generally agrees with the recommendation	"has a positive attitude towards guidelines in general" 1	"expects improved outcomes for patients managed with appropriate frequency of cystos" 1	0	0	0	0	Designates time (e.g., q3 months) to review with data the rate at which they assign appropriate frequency of cystos for bladder cancer patients	0	provides data to the providers that show the rate at which appropriate frequency of cystos is assigned to bladder cancer patients	0	0	0	0	0	0	0	0	0	0	0	assures accurate data is delivered from information system	knows that the data provided will only be used for QI and not for performance evaluations (from provider advisory group)	0	0	0	0	0
Incentives and Resources	Continuing Education System	Leader	provides designated time and resources for education on current guidelines and appropriate frequency of cystos	FRS	0	0	0	0	Provides team members with easy access to the guidelines (e.g., cheat-sheets, access to apps, books)	0	0	0	0	0	0	0	0	0	is aware that there are guideline recommendations for appropriate frequency of cystos (e.g., AUA/NCCN)	0	0	generally agrees with the recommendation	"has a positive attitude towards guidelines in general" 1	"expects improved outcomes for patients managed with appropriate frequency of cystos" 1	0	0	0	0	0	0	0	0	0	0	0	0	0	organizes team sessions (e.g. meetings, case discussions, ad-hoc discussion) during which current guideline recommendations are reviewed and discussed 1	0	provides necessary resources (e.g., appropriate staffing so team has enough time) so the team members (Providers, Nurses, and Schedulers) have the time and resources for education on current guidelines and appropriate frequency of cystos	0	0	0	0	99	0	0	demonstrates or voices support for appropriate frequency of cystos when interacting with all team members (including attendings, residents, APPs, nurses, schedulers), e.g., at new employee orientation, resident orientation, etc. 1	0
guideline	Quality of evidence	Leader	makes the research supporting the guidelines for appropriate frequency of cystos more accessible to providers in everyday practice	FRS	99	0	0	0	Provides team members with easy access to the guidelines (e.g., cheat-sheets, access to apps, books)	0	0	0	0	0	0	0	0	can state the appropriate frequency of cystos for low-, intermediate-, high-risk bladder cancer 1	is aware that there are guideline recommendations for appropriate frequency of cystos (e.g., AUA/NCCN)	0	0	generally agrees with the recommendation	"has a positive attitude towards guidelines in general" 1	"expects improved outcomes for patients managed with appropriate frequency of cystos" 1	0	0	0	0	0	0	0	0	0	0	0	0	0	organizes team sessions (e.g. meetings, case discussions, ad-hoc discussion) during which current guideline recommendations are reviewed and discussed 1	0	provides necessary resources (e.g., appropriate staffing so team has enough time, enough slots for appropriate frequency of cystos, teleurology, keeping up with the growth, fixing broken equipment, space) so the team members (Providers, Nurses, and Schedulers) have the ability to provide appropriate frequency of cystos 1	0	0	0	0	provides designated time and resources for education on current guidelines and appropriate frequency of cystos 1	0	0	Creates/promotes a culture in which team members (Providers, Nurses, Schedulers) collectively adhere with the guidelines and collaborate to assign appropriate frequency of cystos	0
clinician	self-efficacy	Provider	expresses confidence in making decisions on frequency of cystos	FRS	reviews the research supporting the guidelines for appropriate frequency of cystos	0	gains clarity on how to select appropriate frequency of cystos as recommended in the guidelines (e.g. in team sessions such as meetings, case discussions, ad-hoc discussions)	0	quickly and efficiently accesses the guideline recommendations regarding appropriate frequency of cystos 1	0	0	0	0	0	0	0	0	can state the appropriate frequency of cystos for low-, intermediate-, high-risk bladder cancer 1	is aware that there are guideline recommendations for appropriate frequency of cystos (e.g., AUA/NCCN)	0	possesses the clinical skills to assign the appropriate risk assessment and the appropriate frequency of cystos	generally agrees with the recommendation	"has a positive attitude towards guidelines in general" 1	"expects improved outcomes for patients managed with appropriate frequency of cystos" 1	uses low frequency cystos to follow low-risk patients to avoid unnecessary procedures/discomfort/cost; uses high frequency cystos to ensure they don't overlook/miss cancer 1	99	0	0	automatically follows guidelines and includes fewer cystos for low risk and more for high risk 1	is capable of implementing changes to the current frequency of cystos, if it's not consistent with the guidelines	0	0	0	0	0	0	0	participates in team sessions (e.g. meetings, case discussions, ad-hoc discussions) during which current guideline recommendations are reviewed and discussed	0	0	0	0	electronically documents guideline concordant risk-assessment of the bladder cancer (high, intermediate, or low-risk disease), the clinical reasoning behind such assessment (the pathological features/ recurrence), and the appropriate frequency of the next / future cystos; modifies the existing EHR to document the bladder cancer (high, intermediate, or low-risk disease), the clinical reasoning beh…	0	continues to learn about appropriate frequency of cystos on the job or in CME sessions.	0	0	0	demonstrates or voices support for appropriate frequency of cystos when interacting with all team members (including attendings, residents, APPs, nurses, schedulers) 1
Incentives and Resources	Availability of Necessary Resources	Leader	provides necessary resources (e.g., appropriate staffing so team has enough time, teleurology, keeping up with the growth, fixing broken equipment, space) so the team members (Providers, Nurses, and Schedulers) have the ability to provide appropriate frequency of cystos	AOO	0	0	0	0	0	0	0	0	0	0	0	0	0	0	is aware that there are guideline recommendations for appropriate frequency of cystos (e.g., AUA/NCCN)	0	0	generally agrees with the recommendation	"has a positive attitude towards guidelines in general" 1	"expects improved outcomes for patients managed with appropriate frequency of cystos" 1	0	0	0	0	0	0	0	0	0	0	0	0	0	creates opportunities for team members (Providers, Nurses, Schedulers) to voice concern if there is a lack of necessary resources for appropriate frequency of cystos	0	99	0	0	0	0	0	0	0	actively helps trouble shoot barriers to provide appropriate frequency of cystos (e.g., appropriate staffing so team has enough time, teleurology, keeping up with the growth, fixing broken equipment, space) 1	0
patient	needs	Provider	integrates review of necessary social support into provision of appropriate frequency of cystos and refers to appropriate resources	FRS/AOO/LZ	0	0	0	0	0	0	0	Reports to leaders system-level obstacles that prevent adherence with the guidelines	0	0	0	0	0	0	0	0	0	0	0	0	0	0	0	demonstrates empathy for patients requiring social support to adhere to appropriate frequency of cystos	automatically screens for the potential lack of necessary resources/ social support that the patient requires in order to be enrolled in appropriate frequency of cystos	seeks necessary resources (e.g., social work or case manager support)	0	99	0	0	0	0	0	knows their exact role as a team member in supporting patients' social needs	0	0	0	0	modifies the existing EHR to document the social support needs and refers to appropriate recoures (e.g. case manager, social work)	0	0	0	0	0	0
patient	needs	Nurse	integrates review of necessary social support into provision of appropriate frequency of cystos and refers to appropriate resources	FRS/AOO/LZ	0	0	0	0	0	0	0	Reports to leaders system-level obstacles that prevent adherence with the guidelines	0	0	0	0	0	0	0	0	0	0	0	0	0	0	0	demonstrates empathy for patients requiring social support to adhere to appropriate frequency of cystos	Automatically screens for the potential lack of necessary resources/ social support that the patient requires in order to be enrolled in appropriate frequency of cystos	seeks necessary resources (e.g., social work or case manager support)	0	99	0	0	0	0	0	knows their exact role as a team member in supporting patients' social needs	0	0	0	0	modifies the existing EHR to document the social support needs and refers to appropriate recoures (e.g. case manager, social work)	0	0	0	0	0	0
Emerging Code	patient communication	Nurse	uses or tailors available tools (e.g., hand-outs, "surveillance grid", apps, websites) to discuss the risk assessment/ appropriate frequency of cystos with the patient.	FRS/AOO	0	0	gains clarity on how to select appropriate frequency of cystos as recommended in the guidelines (e.g. in team sessions such as meetings, case discussions, ad-hoc discussions)	0	0	0	0	0	0	0	0	0	0	0	is aware that there are guideline recommendations for appropriate frequency of cystos (e.g., AUA/NCCN)	0	0	generally agrees with the recommendation	"has a positive attitude towards guidelines in general" 1	0	0	0	0	0	0	seeks necessary resources (e.g., hand-outs, "surveillance grid", apps, websites)	0	0	0	0	"Educates/explains to the bladder cancer patient why they are scheduled for multiple cystos and the appropriate frequency of the cystos" 1	0	0	0	0	0	0	0	0	0	0	0	0	0	0
Emerging Code	patient communication	Provider	uses or tailors available tools (e.g., hand-outs, "surveillance grid", apps, websites) to discuss the risk assessment/ appropriate frequency of cystos with the patient.	AOO/FRS	0	0	gains clarity on how to select appropriate frequency of cystos as recommended in the guidelines (e.g. in team sessions such as meetings, case discussions, ad-hoc discussions)	0	0	0	0	0	0	0	0	0	0	can state the appropriate frequency of cystos for low-, intermediate-, high-risk bladder cancer 1	is aware that there are guideline recommendations for appropriate frequency of cystos (e.g., AUA/NCCN)	0	possesses the clinical skills to assign the appropriate risk assessment and the appropriate frequency of cystos	generally agrees with the recommendation	"has a positive attitude towards guidelines in general" 1	0	0	0	0	0	0	seeks necessary resources (e.g., hand-outs, "surveillance grid", apps, websites)	0	0	0	0	"Educates/explains to the bladder cancer patient why they are scheduled for multiple cystos and the appropriate frequency of the cystos" 1	0	0	0	0	0	0	0	0	0	0	0	0	0	0
guideline	Source of recommendation	Provider	specifies what guideline is informing their decisions on appropriate frequency of cystos	FRS/LZ/AOO	reviews the research supporting the guidelines for appropriate frequency of cystos	0	0	0	quickly and efficiently accesses the guideline recommendations regarding appropriate frequency of cystos 1	99	0	0	0	0	0	0	0	0	is aware that there are guideline recommendations for appropriate frequency of cystos (e.g., AUA/NCCN)	0	0	generally agrees with the recommendation	"has a positive attitude towards guidelines in general" 1	0	0	0	0	0	0	0	0	0	0	0	0	0	0	0	0	0	0	0	modifies the existing EHR to document the bladder cancer (high, intermediate, or low-risk disease), the clinical reasoning behind such assessment (the pathological features/ recurrence), and the appropriate frequency of the next / future cystos [Note: documentation of appropriate frequency includes specification of the guideline driving the recommendation] 1	0	continues to learn about appropriate frequency of cystos on the job or in CME sessions.	0	0	0	0
clinician	Attitudes Towards Guidelines in General	Provider	has a positive attitude towards guidelines in general	AOO	0	0	0	0	quickly and efficiently accesses the guideline recommendations regarding appropriate frequency of cystos 1	0	0	0	0	0	0	0	0	0	0	0	0	0	99	"expects improved outcomes for patients managed with appropriate frequency of cystos" 1	0	0	0	0	0	0	0	0	0	0	0	0	0	0	0	0	0	0	0	0	0	0	0	0	0
clinician	Attitudes Towards Guidelines in General	Leader	has a positive attitude towards guidelines in general	AOO	0	0	0	0	0	0	0	0	0	0	0	0	0	0	0	0	0	0	99	"expects improved outcomes for patients managed with appropriate frequency of cystos" 1	0	0	0	0	0	0	0	0	0	0	0	0	0	0	0	0	0	0	0	0	0	0	0	0	0
Emerging Code	patient communication	Leader	supports their clinical staff with tools (e.g., hand-outs, "surveillance grid", apps, websites) to discuss the risk assessment/ appropriate frequency of cystos with the patient.	AOO	0	0	0	0	0	0	0	0	0	0	0	0	0	0	is aware that there are guideline recommendations for appropriate frequency of cystos (e.g., AUA/NCCN)	0	0	generally agrees with the recommendation	0	"expects improved outcomes for patients managed with appropriate frequency of cystos" 1	0	0	0	0	0	0	0	0	0	0	0	0	0	0	0	provides necessary resources (e.g., appropriate staffing so team has enough time, teleurology, keeping up with the growth, fixing broken equipment, space) so the team members (Providers, Nurses, and Schedulers) have the ability to provide appropriate frequency of cystos 1	0	0	integrates decision support tools into the EHR	0	0	0	0	Creates/promotes a culture in which team members (Providers, Nurses, Schedulers) collectively adhere with the guidelines and collaborate to assign appropriate frequency of cystos	0
Emerging Code	patient communication	Provider	dedicates time to discuss the risk assessment/ appropriate frequency of cystos with the patient during interactions.	AOO	0	0	0	0	quickly and efficiently accesses the guideline recommendations regarding appropriate frequency of cystos 1	0	0	Reports to leaders system-level obstacles that prevent adherence with the guidelines	0	0	0	0	0	can state the appropriate frequency of cystos for low-, intermediate-, high-risk bladder cancer 1	is aware that there are guideline recommendations for appropriate frequency of cystos (e.g., AUA/NCCN)	0	possesses the clinical skills to assign the appropriate risk assessment and the appropriate frequency of cystos	generally agrees with the recommendation	0	"expects improved outcomes for patients managed with appropriate frequency of cystos" 1	0	expresses confidence in making decisions on frequency of cystos 1	0	0	0	0	regularly reviews with data the rate at which their patients adhere to appropriate frequency of cystos for bladder cancer	0	0	0	0	0	0	0	0	Has the necessary time and tools to educate the patient about their risk assessment and appropriate frequency of cystos (this comes from patient advisory group)	0	0	0	0	0	0	0	0	0
Capacity for Organization Change	Regulations, Rules, Policies	Leader	develops or adapts a policy or procedure recommending appropriate frequency of cystos	FRS (AOO added it to change matrix)	0	0	0	0	0	0	0	0	0	0	0	0	0	0	is aware that there are guideline recommendations for appropriate frequency of cystos (e.g., AUA/NCCN)	0	0	generally agrees with the recommendation	"has a positive attitude towards guidelines in general" 1	"expects improved outcomes for patients managed with appropriate frequency of cystos" 1	0	0	0	feels good about not doing unnecessary procedures for low-risk and not missing cancer in high-risk patients	0	creates opportunities for team members (Providers, Nurses, Schedulers) to voice concern if there are existing policies/procedures that hinder assigning appropriate frequency of cystos	0	0	0	0	0	0	0	0	0	0	0	0	0	0	0	0	0	actively helps trouble shoot barriers to provide appropriate frequency of cystos (e.g., appropriate staffing so team has enough time, teleurology, keeping up with the growth, fixing broken equipment, space) 1	0
patient	needs	Leader	identifies who can help with reviewing of necessary social support for appropriate frequency of cystos.	FRS/LZ (AOO added it to change matrix)	0	0	0	0	0	0	0	0	0	0	0	0	0	0	is aware that there are guideline recommendations for appropriate frequency of cystos (e.g., AUA/NCCN)	0	0	generally agrees with the recommendation	0	0	0	0	0	0	0	0	0	99	0	0	0	0	0	Communicates clearly with the team members (providers, nurses, schedulers) their expected role in assigning appropriate frequency of cystos	0	provides necessary resources (e.g., appropriate staffing so team has enough time, teleurology, keeping up with the growth, fixing broken equipment, space) so the team members (Providers, Nurses, and Schedulers) have the ability to provide the necessary social support for appropriate frequency of cystos	0	0	0	0	0	0	0	actively helps trouble shoot barriers to provide appropriate frequency of cystos (e.g., appropriate staffing so team has enough time, teleurology, keeping up with the growth, fixing broken equipment, space) 1	0
patient	needs	Leader	integrates flexibility into when appointments are offered (e.g., Saturdays, evenings)	FRS (AOO added it to change matrix)	0	0	0	0	0	0	0	Provides resources/alternative approaches to overcome system-level obstacles that prevent adherence with the guidelines	0	0	0	0	0	0	0	0	0	0	0	0	0	0	0	0	0	0	0	99	0	0	0	0	0	0	0	provides necessary resources (e.g., appropriate staffing so team has enough time, teleurology, keeping up with the growth, fixing broken equipment, space) so the team members (Providers, Nurses, and Schedulers) have the ability to provide appropriate frequency of cystos 1	0	0	0	0	0	0	0	actively helps trouble shoot barriers to provide appropriate frequency of cystos; e.g. triages patients or finds other ways to “get patients in” 1	0
clinician	expected outcome	Provider	expects improved outcomes for patients managed with appropriate frequency of cystos	FRS (AOO added it to change matrix)	can access the research supporting the guidelines for appropriate frequency of cystos	can access the strength of the recommendation for appropriate frequency of cystos	0	0	0	0	0	0	0	0	0	0	0	0	0	0	0	generally agrees with the recommendation	"has a positive attitude towards guidelines in general" 1	99	0	0	0	0	0	0	0	0	0	0	0	0	0	0	0	0	0	0	0	0	continues to learn about the effect of appropriate frequency of cystos on patients' outocme (e.g., surviaval, comfort, expense)	0	0	0	0
Incentives and Resources	assistance for clinicians	Provider	seeks or shares necessary tools (e.g., hand-outs, "surveillance grid", apps, websites) with other team members (e.g., other providers, nurses, schedulers, leaders) so the team members have the ability to provide appropriate frequency of cystos	FRS (AOO added it to change matrix)	0	0	0	0	0	0	0	0	0	0	0	0	0	can state the appropriate frequency of cystos for low-, intermediate-, high-risk bladder cancer 1	0	0	0	generally agrees with the recommendation	"has a positive attitude towards guidelines in general" 1	"expects improved outcomes for patients managed with appropriate frequency of cystos" 1	0	0	0	feels good about not doing unnecessary procedures for low-risk and not missing cancer in high-risk patients	automatically seeks or shares necessary tools (e.g., hand-outs, "surveillance grid", apps, websites) to provide apporpriate frequency of cystos	0	0	0	0	0	0	0	0	0	0	0	0	0	0	0	0	99	0	0	engages in a culture in which team members (Providers, Nurses, Schedulers) collectively adhere with the guidelines and collaborate to assign appropriate frequency of cystos
Incentives and Resources	assistance for clinicians	Nurse	seeks or shares necessary tools (e.g., hand-outs, "surveillance grid", apps, websites) with other team members (e.g., other providers, nurses, schedulers, leaders) so the team members have the ability to provide appropriate frequency of cystos	FRS (AOO added it to change matrix)	0	0	0	0	0	0	0	0	0	0	0	0	0	0	0	0	0	generally agrees with the recommendation	"has a positive attitude towards guidelines in general" 1	"expects improved outcomes for patients managed with appropriate frequency of cystos" 1	0	0	0	feels good about not doing unnecessary procedures for low-risk and not missing cancer in high-risk patients	automatically seeks or shares necessary tools (e.g., hand-outs, "surveillance grid", apps, websites) to provide apporpriate frequency of cystos	0	0	0	0	0	0	0	0	0	0	0	0	0	0	0	0	99	0	0	engages in a culture in which team members (Providers, Nurses, Schedulers) collectively adhere with the guidelines and collaborate to assign appropriate frequency of cystos
Incentives and Resources	assistance for clinicians	Provider (attending providers)	clinically supervises residents' provision of appropriate frequency of cystos and provides feedback on the residents' choice of frequency of cystos	FRS (AOO added it to change matrix)	can access the research supporting the guidelines for appropriate frequency of cystos	0	gains clarity on how to select appropriate frequency of cystos as recommended in the guidelines (e.g. in team sessions such as meetings, case discussions, ad-hoc discussions)	0	quickly and efficiently accesses the guideline recommendations regarding appropriate frequency of cystos 1	0	0	0	0	0	0	0	0	can state the appropriate frequency of cystos for low-, intermediate-, high-risk bladder cancer 1	0	0	0	generally agrees with the recommendation	"has a positive attitude towards guidelines in general" 1	"expects improved outcomes for patients managed with appropriate frequency of cystos" 1	0	expresses confidence in making decisions on frequency of cystos 1	0	feels good about not doing unnecessary procedures for low-risk and not missing cancer in high-risk patients	automatically follows guidelines and includes fewer cystos for low risk and more for high risk 1	Changes the current frequency of cystos, if it's not consistent with the guidelines, to appropriate frequency of cystos	0	0	0	0	0	0	0	participates in team sessions (e.g. meetings, case discussions, ad-hoc discussions) during which current guideline recommendations are reviewed and discussed	0	0	0	is recognized for providing appropriate frequency of cystos	0	0	continues to learn about appropriate frequency of cystos on the job or in CME sessions.	99	0	0	demonstrates or voices support for appropriate frequency of cystos when interacting with all team members (including attendings, residents, APPs, nurses, schedulers) 1
[truncated: 12 more columns]

## Sheet: Dictionary
The goal of this change matrix is: define change objectives (=cell content from 57 columns), which are defined as "what needs to be changed related to a determinant to accomplish the "chunk of task"
1	copied and pasted from "chunks of tasks", i.e. performance objectives (1 is added at the end of the sentence)
99	for the field that intersects with determinant in column B
0	not related to the determinant in column B
2	there is two distinct statements in the cell - use this to count "importance" of the column later on
Green field means FRS and AOO have reviewed each other work and come to consensus - i.e. row is finalized
Yellow means that change was incorporated from advisory group or this was clearly endorsed by advisory group
Blue field means this was added / changed after DAH review, who reviewed all the 0 left after AOO, FRZ, LZ review
Directionality concept: the direction must go from the determinants to the primary "chunk of task" (column D)
Appropriate frequency of cystos means fewer cystos for low risk and more for high risk
