# Supplementary material for: Data-driven approach to implementation mapping for the selection of implementation strategies: a case example for risk-aligned bladder cancer surveillance
Source: Implement Sci. 2022 Sep 1;17:58. doi: 10.1186/s13012-022-01231-6 (PMC9438061; doi:10.1186/s13012-022-01231-6)
Supplement: Supplementary file 3 — Additional file 3. Final Implementation Strategy Matrix. [file 13012_2022_1231_MOESM3_ESM.xlsx]

## Sheet: Sheet1
TICD Domain	Determinant	Change objective (from reduced change matrix)	Coder	Alter incentive structures [Work to incentivize the adoption and implementation of the clinical innovation]	Audit and provide feedback [Collect and summarize clinical performance data over a specified time period and give it to clinicians and administrators to monitor, evaluate, and modify provider behavior]	Capture and share local knowledge [Capture local knowledge from implementation sites on how implementers and clinicians made something work in their setting and then share it with other sites]	Centralize technical assistance [Develop and use a centralized system to deliver technical assistance focused on implementation issues]	Change physical structure and equipment [Evaluate current configurations and adapt, as needed, the physical structure and/or equipment (e.g., changing the layout of a room, adding equipment) to best accommodate the targeted innovation]	Change record systems [Change records systems to allow better assessment of implementation or clinical outcomes]	Conduct cyclical small tests of change [Implement changes in a cyclical fashion using small tests of change before taking changes system-wide. Tests of change benefit from systematic measurement, and results of the tests of change are studied for insights on how to do better. This process continues serially over time, and refinement is added with each cycle]	Conduct educational meetings [Hold meetings targeted toward different stakeholder groups (e.g., providers, administrators, other organizational stakeholders, and community, patient/consumer, and family stakeholders) to teach them about the clinical innovation]	Conduct educational outreach visits [Have a trained person meet with providers in their practice settings to educate providers about the clinical innovation with the intent of changing the provider’s practice]	Conduct local consensus discussions [Include local providers and other stakeholders in discussions that address whether the chosen problem is important and whether the clinical innovation to address it is appropriate]	Conduct ongoing training [Plan for and conduct training in the clinical innovation in an ongoing way]	Develop a formal implementation blueprint +/- implementation glossary [Develop a formal implementation blueprint that includes all goals and strategies. The blueprint should include the following: 1) aim/purpose of the implementation; 2) scope of the change (e.g., what organizational units are affected); 3) timeframe and milestones; and 4) appropriate performance/progress measures. Use and update…	Develop and implement tools for quality monitoring [Develop, test, and introduce into quality-monitoring systems the right input—the appropriate language, protocols, algorithms, standards, and measures (of processes, patient/consumer outcomes, and implementation outcomes) that are often specific to the innovation being implemented]	Develop educational materials [Develop and format manuals, toolkits, and other supporting materials in ways that make it easier for stakeholders to learn about the innovation and for clinicians to learn how to deliver the clinical innovation] / Training should be sensitive to learning needs (includes ERIC "Make training dynamic")	Distribute education materials [Distribute educational materials (including guidelines, manuals, and toolkits) in person, by mail, and/or electronically]	Facilitation [A process of interactive problem solving and support that occurs in a context of a recognized need for improvement and a supportive interpersonal relationship]	Identify and prepare champions [Identify and prepare individuals who dedicate themselves to supporting, marketing, and driving through an implementation, overcoming indifference or resistance that the intervention may provoke in an organization]	Increase demand [Attempt to influence the market for the clinical innovation to increase competition intensity and to increase the maturity of the market for the clinical innovation]	Inform local opinion leaders [Inform providers identified by colleagues as opinion leaders or “educationally influential” about the clinical innovation in the hopes that they will influence colleagues to adopt it]	Involve patients and family members [Engage or include patients/consumers and families in the implementation effort], example would be: have patients join implementation team to help with implementation	Organize clinician implementation team meetings [Develop and support teams of clinicians who are implementing the innovation and give them protected time to reflect on the implementation effort, share lessons learned, and support one another’s learning]	Prepare patients to be active participants [Prepare patients/consumers to be active in their care, to ask questions, and specifically to inquire about care guidelines, the evidence behind clinical decisions, or about available evidence-supported treatments]	Promote adaptability [Identify the ways a clinical innovation can be tailored to meet local needs and clarify which elements of the innovation must be maintained to preserve fidelity]	Promote network weaving [Identify and build on existing high-quality working relationships and networks within and outside the organization, organizational units, teams, etc. to promote information sharing, collaborative problem-solving, and a shared vision/goal related to implementing the innovation]	Provide clinical supervision [Provide clinicians with ongoing supervision focusing on the innovation. Provide training for clinical supervisors who will supervise clinicians who provide the innovation]	Remind clinicians [Develop reminder systems designed to help clinicians to recall information and/or prompt them to use the clinical innovation]	Revise professional roles [Shift and revise roles among professionals who provide care, and redesign job characteristics]	Tailor strategies [Tailor the implementation strategies to address barriers and leverage facilitators that were identified through earlier data collection]
Clinician	Awareness and Familiarity with the Recommendation	{Leader, Nurse, Provider}: is aware that there are guideline recommendations for appropriate frequency of cystos (e.g., AUA/NCCN)	FRS FRS & AOO reviewed with some changes	Recognize team members that assign appropriate frequency of cystos for both low and high risk disease patients [that will help to make others aware]	0	0	0	have cheat-sheet on the wall of the cysto room with guideline recommendations	0	0	review guidelines with clinicians in educational meetings	have a trained person meet with providers in their practice to educate clinicians about the guidelines	0	have regular trainings / team meetings (e.g. q month or q3 months) to re-review guideline recommendations	0	0	Develop and format a toolkit in a way that makes it easier for clinicians to learn about the guidelines	Distribute guidelines by person, by mail, or electronically	0	Identify and prepare champions who dedicate themselves to supporting and marketing risk-aligned surveillance	0	Inform opinion leaders in the hopes that they inform their colleagues about guideline recommendations for appropriate frequency of cystos (e.g., AUA/NCCN)	0	Develop and support teams of clinicians who are implementing risk-aligned surveillance	0	0	0	Supervise providers on appropriate frequency of cystos and remind them of guideline recommendations	develop a reminder (in the EHR, on a cheat-sheet, in a physical location, etc.) to integrate appropriate frequency of cystos	0	tailor reminder to team members' needs and preferences
Clinician	Agreement with the recommendation	{Leader, Nurse, Provider, Provider (attending providers)}: generally agrees with the recommendation	FRS FRS & AOO reviewed with NO changes	0	0	0	0	0	0	0	0	have a trained person meet with providers in their practice to educate clinicians about the guidelines with the intent of changing their practice	Create discussions among clinicians to voice their potential concern about implementing appropriate frequency of cystos and address these concerns to reach a local consensus on commitment to assigning appropriate frequency of cystos	0	0	0	Develop and format a toolkit in a way that convinces clinicians that risk-aligned surveillance is best	0	0	Identify and prepare champions who dedicate themselves to supporting and marketing risk-aligned surveillance	0	Inform opinion leaders in the hopes that they will influence colleagues to agree with risk-aligned surveillance	0	Develop and support teams of clinicians who are implementing risk-aligned surveillance	0	0	0	0	0	0	0
Clinician	Attitudes Towards Guidelines in General	{Leader, Nurse, Provider, Provider (attending providers)}: "has a positive attitude towards guidelines in general" 1	AOO team reviewed with some changes	0	0	0	0	0	0	0	Review with clinicians data and literature that demonstrate the improved outcome with guideline-concordant care, i.e. appropriate frequency of cystos	have a trained person meet with providers in their practice to share with them the improved outcome of assigning appropriate frequency of cystos	Create discussions among clinicians to voice their potential concern about implementing appropriate frequency of cystos and address these concerns to reach a local consensus on commitment to assigning appropriate frequency of cystos	0	0	0	0	0	help teams identify barriers and trouble shoot them (so they don't have bad experiences leading to bad attitudes)	0	0	Ask "educationally influential" providers to share with their colleagues the improved outcome of assigning appropriate frequency of cystos and encourage them to follow the guidelines	0	Organize/initiate discussion among providers, so they can share their own experience about following/resisting guidelines in general	0	0	0	0	0	0	0
Clinician	Expected Outcome	{Leader, Nurse, Provider, Provider (attending providers)}: "expects improved outcomes for patients managed with appropriate frequency of cystos" 1	AOO FRS reviewed no changes	0	0	0	0	0	0	0	Review with clinicians data and literature that demonstrate the improved outcome of assigning appropriate frequency of cystos	have a trained person meet with providers in their practice to share with them the improved outcome of assigning appropriate frequency of cystos	0	0	0	0	0	0	0	0	0	Ask "educationally influential" providers to share with their colleagues the improved outcome of assigning appropriate frequency of cystos and encourage them to follow the guidelines	0	Organize/initiate discussion among providers, so they can share their own experience about improved outcome in patients that underwent appropriate frequency of cystos	0	0	0	0	0	0	0
Professional Interactions	Team Processes	{Provider}: communicates clearly with the nurses and the schedulers their expected role in delivering / electronically documenting/ new modifications / location of related documents in EHR of appropriate frequency of cystos . Communicates clearly with nurses and schedulers patients' risk assessment and appropriate frequency of cystos 2	AOO team reviewed with some changes	0	0	0	0	0	Add/improve templates in EHR so it is easy for other team members to review and locate the risk assessment and the appropriate frequency for the patients	0	0	0	0	0	Develop a formal implementation blueprint that includes the specific role that each team member has in assigning and delivering appropriate frequency of cystos	0	0	0	help teams identify barriers in communication among team members and support solutions to communication barriers	identified champion helps support communication between providers and other team members	0	0	0	Organize/initiate team meetings in which the roles or expectations of team members are discussed in delivering appropriate frequency of cystos	0	0	Promote sharing succeeding/failing methods of collaboration between team members that facilitate/hinder appropriate frequency of cystos	Supervise providers on appropriate frequency of cystos and how to communicate their plan and recommendations to other team members	0	0	0
Professional Interactions	Team Processes	{Leader}: Is easily reachable by team members & communicates clearly with the providers, nurses and the schedulers their expected role in assigning appropriate frequency of cystos & when new modifications to the appropriate frequency of cystos are implemented and inform them on how to locate related documents in EHR	AOO team reviewed with some changes	0	0	0	0	0	Add/improve templates in EHR so it is easy for other team members to review and locate the risk assessment and the appropriate frequency for the patients	0	0	0	0	0	Develop a formal implementation blueprint that includes the specific role that each team member has in assigning and delivering appropriate frequency of cystos	0	0	0	help teams identify barriers in communication among team members and support solutions to communication barriers	leader acts as a champion or supports a champion within their team (providers, nurses, and scheduler), for the appropriate frequency of cystos	0	0	0	0	0	0	0	Leaders are easily reachable & they provide support and supervision to providers, nurses, and schedulers so they can do their specified role in appropriate frequency of cystos	0	0	0
Professional Interactions	Team Processes	{Leader}: creates opportunities for team members (Providers, Nurses, Schedulers) to voice support/concern if there is a lack of necessary resources for appropriate frequency of cystos and during team meetings or other team interactions & solicits input from providers & clinicians to address barriers. She/he will organize team sessions (e.g. meetings, case discussions, ad-hoc discussion) during wh…	AOO FRS re-reviewed and no change	0	0	0	0	0	0	Implement changes in a cyclical fashion using small tests of change to achieve appropriate frequency of cystos with the available resources and available teams [the first part should stay the same, the second part will be row-specific]	0	0	Create discussions among clinicians and encourage them to voice their potential concern about implementing appropriate frequency of cystos and address these concerns to reach a local consensus on commitment to assigning appropriate frequency of cystos	0	0	0	0	0	help teams identify barriers in communication among team members or lack of necessary resources and support solutions	0	0	0	0	Organize/initiate discussion among team members (providers, nurses, and schedulers), so they can voice lack of necessary resources, discuss cases, review guidelines	0	tailor the appropriate frequency of cystos -within the range specified in the guidelines- to meet local needs	0	Provide support and supervision to team members who voice their concerns about challenges that they face in assigning appropriate frequency of cystos. Aim to address these challenges as quickly as possible	0	0	0
Professional Interactions	Team Processes	{Patient}: has clear instructions to schedule before they leave based on clear communication by team members (providers, nurses)	AOO FRS & AOO reviewed with some changes	0	0	0	0	0	0	0	0	0	0	0	0	0	0	0	0	0	0	0	0	0	Have a clear method on how to communicate with patients to ensure that they get and adhere to the appropriate frequency of cystos, for example by giving them a handout with surveillance grid	0	0	0	Develop reminders to schedule the next cysto for the patient before they leave the clinic	0	tailor reminder to team members' needs and preferences
Professional Interactions	Team Processes	{Nurse, Provider, Provider (attending providers)}: know their exact role as a team member in appropriate frequency of cystos (e.g., supporting patients' social needs, educating patients, electronic documentation) & participate in team sessions (e.g. meetings, case discussions, ad-hoc discussions) during which current guideline recommendations are reviewed and discussed	AOO FRS & AOO reviewed with some changes	0	0	0	0	0	Team members know their exact role in electronic documentation	0	Team members participate in educational meetings during which current guideline recommendations are reviewed and discussed	0	Team members voice their concerns about their assigned role in appropriate frequency of cystos	0	Develop a formal implementation blueprint that includes the specific role that each team member has in assigning and delivering appropriate frequency of cystos	0	0	0	0	0	0	0	0	Team members participate in organized discussions during which current guideline recommendations are reviewed and discussed	0	0	0	0	Develop reminders for team members to complete the tasks associated with their exact role in appropriate frequency of cystos (e.g., supporting patients' social needs, educating patients, electronic documentation)	0	tailor reminder to team members' needs and preferences
Guideline	Accessibility	{Leader}: Provides team members with easy access to the guidelines (e.g., cheat-sheets, access to apps, books)	AOO FRS & AOO reviewed with some changes	0	0	0	0	0	change record system so it provides easy access to guidelines	0	0	0	0	0	0	0	Develop cheat-sheets / checklists / logic that aid clinicians assign appropriate frequency of cystos	Distribute cheat-sheets, books that outline the appropriate frequency of cystos. Provide team members with access to apps and webpages that allow them to provide accurate risk assessment and appropriate frequency of cystos	0	Assign a champion to help provide access to guidelines for new team members	0	0	0	0	0	0	Team members share cheat-sheets, apps, books, webpages that facilitate assigning the correct risk assessment and appropriate frequency of cystos	0	0	0	0
Guideline	Accessibility	{Nurse, Provider, Provider (attending providers)}: quickly and efficiently accesses the guideline recommendations regarding appropriate frequency of cystos 1	AOO FRS & AOO reviewed with some changes	0	0	0	0	0	change record system so it provides easy access to guidelines	0	0	0	0	0	0	0	Develop cheat-sheets / checklists / logic that aid clinicians assign appropriate frequency of cystos	Distribute cheat-sheets, books that outline the appropriate frequency of cystos. Provide team members with access to apps and webpages that allow them to provide accurate risk assessment and appropriate frequency of cystos	help teams identify barriers in guideline access and support solutions to make access easier	Assign a champion to help provide access to guidelines for new team members	0	0	0	0	0	0	Team members share cheat-sheets, apps, books, webpages that facilitate assigning the correct risk assessment and appropriate frequency of cystos	0	0	0	0
Incentives and Resources	Continuing Education System	{Leader}: "provides designated time and resources for education on current guidelines and appropriate frequency of cystos" 1, so {Nurse, Provider} is "provided designated time and resources for education on current guidelines and appropriate frequency of cystos" 1	AOO FRS reviewed no changes	0	0	0	0	0	0	0	Conduct educational meetings to educate team members about the current guidelines for appropriate frequency of cystos	Have trained persons educate team members and help them navigate through applying appropriate frequency of cystos in various clinical scenarios	Create discussions among clinicians to voice their thoughts on what works best for them to continue their education about appropriate frequency of cystos	Have specific dates marked on clinicians' calendars annually to continue their education about appropriate frequency of cystos	0	0	Develop cheat-sheets / checklists / logic/ lectures that aid clinicians assign appropriate frequency of cystos	Distribute cheat-sheets, books that outline the appropriate frequency of cystos. Provide team members with access to apps and webpages that allow them to provide accurate risk assessment and appropriate frequency of cystos	help teams find time and space for team members to attend organized educational meetings and to easily access guidelines	0	0	Ask "educationally influential" providers to attend educational meeting to encourage their colleagues and other team members to do the same	0	Organize/initiate discussion among providers, so they can share their own experience in implementing appropriate frequency of cystos	0	0	0	0	0	0	tailor reminder to team members' needs and preferences
Incentives and Resources	Continuing Education System	{Leader, Nurse, Provider, Provider (attending providers)}: continues to learn about appropriate frequency of cystos / {Provider} continues to learn about the effect of appropriate frequency of cystos on patients' outcome (e.g., survival, comfort, expense) on the job or in CME sessions.	AOO FRS & AOO reviewed with some changes	0	0	0	0	0	0	0	Team members participate in educational meetings during which current guideline recommendations/ the effect of appropriate frequency of cystos on patients' outcome (e.g., survival, comfort, expense) are reviewed and discussed	0	Team members voice their thoughts on what works best for them to continue their education about appropriate frequency of cystos	Have specific dates marked on clinicians' calendars annually to continue their education about appropriate frequency of cystos	0	0	Develop cheat-sheets / checklists / logic/ lectures that aid clinicians assign appropriate frequency of cystos	Distribute cheat-sheets / checklists / logic/ lectures that aid clinicians assign appropriate frequency of cystos	Provide resources including time and space for team members to attend organized educational meetings, and to continue to learn about the effect of appropriate frequency of cystos on patients' outcome (e.g., survival, comfort, expense) .	0	0	0	0	Team members participate in organized discussions and share their own experience in using appropriate frequency of cystos	0	0	0	0	0	0	tailor reminder to team members' needs and preferences
Clinician	Nature of Behavior	{Nurse, Provider}: Automatically screens for the potential lack of necessary resources/ social support that the patient requires in order to be enrolled in appropriate frequency of cystos & automatically seeks or shares necessary tools (e.g., hand-outs, "surveillance grid", apps, websites) to provide appropriate frequency of cystos & integrates explanation of bladder cancer risk and appropriate f…	AOO FRS & AOO reviewed with some changes	0	0	0	0	0	0	Implement changes in a cyclical fashion using small tests of change to achieve appropriate frequency of cystos while automatically screening for lack of necessary resources/ social support that the patient requires, seeking or sharing necessary tools, and integrating explanation of bladder cancer risk and appropriate frequency of cystos into workflow	0	0	0	0	0	0	Develop cheat-sheets / checklists / logic/ lectures that aid clinicians assign appropriate frequency of cystos	Distribute cheat-sheets / checklists / logic/ lectures that aid clinicians assign appropriate frequency of cystos	help teams with sharing necessary tools (e.g., hand-outs, "surveillance grid", apps, websites) to provide appropriate frequency of cystos and to integrate explanation of bladder cancer risk and appropriate frequency of cystos into workflow	0	0	0	Engage patients in how to best screen for potential lack of necessary resources / social support that the patient requires in order to be enrolled in appropraite frequency of cystos	0	Ask all patients about concerns related to social support (transportation, communications needs, etc.) and provide explanation of bladder cancer risk and appropriate frequency of cystos (e.g. "surveillance grid")	0	Team members share hand-outs, "surveillance grid", apps, and websites that facilitate assigning the correct risk assessment and appropriate frequency of cystos	0	develop a reminder (in the EHR, on a cheat-sheet, in a physical location, etc.) to inquire about social support and to integrate explanation of bladder cancer risk and appropriate frequency of cystos	specify a team member who routinely inquires about social support and educates patients in cysto clinic	tailor reminder to team members' needs and preferences
Clinician	Nature of Behavior	{Leader, Provider}: Designates time (e.g., q3 months) to review with data the rate at which they assign appropriate frequency of cystos for bladder cancer patients	AOO FRS & AOO reviewed with some changes	0	Collect and summarize data about the rate of assigning appropriate frequency of cystos	0	0	0	0	Implement changes in a cyclical fashion using small tests of change to achieve appropriate frequency of cystos while designating time to review with data the rate at which appropriate frequency of cystos is assigned	0	0	0	0	0	Use the rate of assigning appropriate frequency of cystos as a quality monitoring measure and review it regularly	0	0	Help teams find time to review the rate at which they assign appropriate frequency of cystos for bladder cancer patients	0	0	0	0	0	0	0	0	0	0	0	tailor reminder to team members' needs and preferences
Clinician	Nature of Behavior	{Provider}: "automatically follows guidelines and includes fewer cystos for low risk and more for high risk 1" AND automatically documents in EHR "guideline concordant risk-assessment of the bladder cancer (high, intermediate, or low-risk disease), the clinical reasoning behind such assessment (the pathological features/ recurrence), and the appropriate frequency of the next / future cystos"	AOO FRS & AOO reviewed with some changes	0	0	0	0	0	Add/improve templates in EHR document the risk assessment and the appropriate frequency for the patients	Implement changes in a cyclical fashion using small tests of change to achieve appropriate frequency of cystos as the automatic standard of care including appropriate documentation	0	0	0	0	Develop a formal implementation blueprint that includes the specific role that each team member has in assigning and delivering and electronically documenting appropriate frequency of cystos	0	0	0	0	0	0	0	0	0	0	tailor the appropriate frequency of cystos -within the range specified in the guidelines- to meet local needs	0	0	develop a reminder (in the EHR, on a cheat-sheet, in a physical location, etc.) to document "guideline concordant risk-assessment of the bladder cancer (high, intermediate, or low-risk disease), the clinical reasoning behind such assessment (the pathological features/ recurrence), and the appropriate frequency of the next / future cystos"	0	tailor reminder to team members' needs and preferences
Clinician	Capacity to plan change	{Provider, Provider (attending providers)}: is capable of implementing changes to the current frequency of cystos, if it's not consistent with the guidelines & changes the current frequency of cystos, if it's not consistent with the guidelines, to appropriate frequency of cystos & plans changes to the EHR to facilitate electronical documentation of appropriate frequency of cystos	AOO FRS & AOO reviewed with some changes	0	0	0	0	0	add/improve templates in EHR to document the risk assessment, appropriate frequency of cystos, and any needed changes to the frequency of cysto	0	0	0	0	0	0	0	0	0	0	prepare champions to encourage and "embolden" providers to make changes to surveillance schedules as needed so appropriate frequency of cystos is provided	0	use local opinion leaders to encourage and "embolden" providers to make changes to surveillance schedules as needed so appropriate frequency of cystos is provided	0	0	Ask all patients about concerns related to their frequency of surveillance	tailor the appropriate frequency of cystos -within the range specified in the guidelines- to meet local needs	0	0	0	0	0
Clinician	Capacity to plan change	{Leader}: creates opportunities for team members (Providers, Nurses, Schedulers) to voice concern if there are existing policies/procedures that hinder assigning appropriate frequency of cystos	AOO FRS & AOO reviewed with some changes	0	0	0	0	0	0	Implement changes in a cyclical fashion using small tests of change to achieve appropriate frequency of cystos while complying with existing policies/procedures	0	0	0	0	0	0	0	0	help teams find alternative approaches to overcome system-level obstacles that prevent appropriate frequency of cystos	0	0	0	0	Organize/initiate discussion among providers, so they can share their concern if there are existing policies/procedures that hinder assigning appropriate frequency of cystos	0	tailor the appropriate frequency of cystos -within the range specified in the guidelines- to meet existing policies/procedures	0	0	0	0	0
Clinician	Capacity to plan change	{Nurse, Provider}: seeks necessary resources (e.g., social work or case manager support, hand-outs, "surveillance grid", apps, websites)	AOO FRS & AOO reviewed with some changes	0	0	0	0	0	0	0	0	0	0	0	0	0	0	Distribute cheat-sheets, books that outline the appropriate frequency of cystos. Provide team members with access to apps and webpages that allow them to provide accurate risk assessment and appropriate frequency of cystos	help teams with accessing necessary resources (e.g., social work or case manager support, hand-outs, "surveillance grid", apps, websites)	0	0	0	0	0	Ask all patients about concerns related to social support (transportation, communications needs, etc.)	0	Team members share hand-outs, "surveillance grid", apps, and websites that facilitate assigning the correct risk assessment and appropriate frequency of cystos	0	0	0	0
Clinician	Emotions	{Nurse, Provider}: demonstrates empathy for patients requiring social support to adhere to appropriate frequency of cystos	AOO FRS & AOO reviewed with some changes	0	0	0	0	0	0	0	0	have a trained person share with team members how one can effectively demonstrate empathy when interacting with Veterans who need social support	0	0	0	0	develop educational materials on how one can effectively demonstrate empathy when interacting with Veterans who need social support	0	0	0	0	0	in clinician implementation team meetings, engage patients in how to best demonstrate empathy for patients requiring social support to adhere to appropriate frequency of cystos	0	0			0	0	0	0
Clinician	Emotions	{Leader, Nurse, Provider, Provider (attending providers)}: feels good about not doing unnecessary procedures for low-risk and not missing cancer in high-risk patients	AOO FRS & AOO reviewed with some changes	Recognize team members that assign appropriate frequency of cystos for both low and high risk disease patients	0	0	0	0	0	0	0	0	0	0	0	0	0	0	0	0	0	0	have patients share their experience undergoing appropriate frequency of cystos in clinician implementation team meetings	organize implementation team meetings to share advantages of undergoing appropriate frequency of cystos (e.g., number of unnecessary procedures avoided)	0	0	0	0	0	0	0
Clinician	Domain Knowledge	{Leader, Provider, Provider (attending providers)}: can state the appropriate frequency of cystos for low-, intermediate-, high-risk bladder cancer 1	AOO FRS & AOO reviewed with some changes	0	0	0	0	0	0	0	Conduct educational meetings to educate team members about the current guidelines for appropriate frequency of cystos	Have trained persons educate team members and help them navigate through applying appropriate frequency of cystos in various clinical scenarios	0	Have specific dates marked on clinicians' calendars annually to continue their education about appropriate frequency of cystos	0	0	Engage team members in developing educational materials on appropriate frequency of cystos for low-, intermediate-, high-risk bladder cancer	Distribute cheat-sheets, books that outline the appropriate frequency of cystos. Provide team members with access to apps and webpages that allow them to provide accurate risk assessment and appropriate frequency of cystos	0	0	0	0	0	0	0	0	Team members share hand-outs, "surveillance grid", apps, and websites that facilitate assigning the correct risk assessment and appropriate frequency of cystos	0	0	0	tailor reminder to team members' needs and preferences
Incentives and Resources	Information System	{Leader}: advocates for and supports the development or standardization of better electronic documentation of guideline concordant risk-assessment of the bladder cancer (high, intermediate, or low-risk disease), the clinical reasoning behind such assessment (the pathological features/ recurrence), and the appropriate frequency of the next / future cystos 1 & assures accurate data is delivered fro…	AOO FRS & AOO re-reviewed with some edits	0	0	0	0	0	add/improve templates in EHR to document the risk assessment, the clinical reasoning behind such assessment, the appropriate frequency of cystos, and the guideline driving the recommendation	Implement changes in a cyclical fashion using small tests of change to figure out the best way to develop or standardize better electronic documentation for appropriate frequency of cystos	0	0	Create discussions among team members to voice the barriers they face in documenting appropriate frequency of cystos	0	0	0	0	0	help teams identify barriers in documenting appropriate frequency of cystos, help leaders obtain accurate data from information system and integrate decision support tools into EHR	0	0	Ask "educationally influential" providers to encourage their colleagues to document and improve the documentation of appropriate frequency of cystos	0	0	0	0	0	0	0	0	0
Incentives and Resources	Information System	{Provider}: electronically documents/modifies the existing EHR to document guideline concordant risk-assessment/ of the bladder cancer (high, intermediate, or low-risk disease), the clinical reasoning behind such assessment (the pathological features/ recurrence), and the appropriate frequency of the next / future cystos [Note: documentation of appropriate frequency includes specification of the …	AOO FRS & AOO reviewed with some changes	0	0	0	0	0	add/improve templates in EHR to document the risk assessment, the clinical reasoning behind such assessment, the appropriate frequency of cystos, and the guideline driving the recommendation	Implement changes in a cyclical fashion using small tests of change to figure out the best way to develop or standardize better electronic documentation for appropriate frequency of cystos	0	0	Create discussions among team members to voice the barriers they face in documenting appropriate frequency of cystos	0	Develop a formal implementation blueprint that includes the specific role that each team member has in electronic documentation of appropriate frequency of cystos	0	0	0	help teams identify barriers in documenting appropriate frequency of cystos	0	0	Ask "educationally influential" providers to encourage their colleagues to document and improve the documentation of appropriate frequency of cystos	0	0	0	0	encourage team members to share ways they have successfully modified the EHR	0	0	0	0
Incentives and Resources	Information System	{Nurse, Provider}: modifies the existing EHR to document the social support needs and refers to appropriate resources (e.g. case manager, social work)	AOO FRS & AOO reviewed with some changes	0	0	0	0	0	Add/improve templates in EHR & document social support needs	Implement changes in a cyclical fashion using small tests of change to figure out the best way to include social needs in the electronic documentation	0	0	0	0	0	0	0	0	help teams identify barriers in documenting social needs for patients that are undergoing appropriate frequency of cystos	0	0	0	Engage patients in how to best screen for potential lack of necessary resources / social support that the patient requires in order to be enrolled in appropraite frequency of cystos	0	Ask all patients about concerns related to social support (transportation, communications needs, etc.)	0	encourage team members to share ways they have successfully modified the EHR to document the social support needs and refer to appropriate resources	0	develop a reminder (in the EHR, on a cheat-sheet, in a physical location, etc.) to inquire about social support and to integrate explanation of bladder cancer risk and appropriate frequency of cystos	0	tailor reminder to team members' needs and preferences
Incentives and Resources	Non-Financial Incentives	{Provider, Provider (attending providers)}: is recognized for providing appropriate frequency of cystos	AOO FRS & AOO reviewed with some changes	Recognize team members that assign appropriate frequency of cystos for both low and high risk disease patients	Collect and summarize data about the rate of assigning appropriate frequency of cystos	0	0	0	0	0	0	0	0	0	0	Use the rate of assigning appropriate frequency of cystos as a quality monitoring measure and review it regularly	0	0	0	0	0	0	0	0	0	0	0	0	0	0	0
Incentives and Resources	Non-Financial Incentives	{Nurse, Provider}: perceives peer pressure to learn about the appropriate frequency of cystos for low-, intermediate-, high-risk bladder cancer; is recognized for providing appropriate frequency of cystos 2	AOO FRS & AOO reviewed with some changes	Recognize team members that assign appropriate frequency of cystos for both low and high risk disease patients	Collect and summarize data about the rate of assigning appropriate frequency of cystos	0	0	0	0	0	0	0	Create discussions among clinicians to share their experience in assigning appropriate frequency of cystos	0	0	Use the rate of assigning appropriate frequency of cystos as a quality monitoring measure and review it regularly	0	0	0	0	0	0	0	Organize/initiate discussion among team members (including attendings, residents, APPs, nurses, schedulers), so they can share their own experience and voice support for appropriate frequency of cystos	0	0	0	0	0	0	0
Incentives and Resources	Availability of Necessary Resources	{Leader}: "provides necessary resources (e.g., appropriate staffing so team has enough time, enough slots for appropriate frequency of cystos, teleurology, keeping up with the growth, fixing broken equipment, space) so the team members (Providers, Nurses, and Schedulers) have the ability to provide appropriate frequency of cystos" 1	AOO FRS & AOO reviewed with some changes	0	0	0	0	Evaluate current configurations and adapt, as needed, so the team members continue to have functioning necessary equipment to deliver appropriate frequency of cystos	0	0	0	0	0	0	0	0	0	0	help team members identify ways to use or re-allocate resources to facilitate appropriate frequency of cystos	0	0	0	0	Organize/initiate discussion among team members (providers, nurses, and schedulers), so they can re-allocate necessary resources	0	tailor the appropriate frequency of cystos -within the range specified in the guidelines- to make the most out of available resources	0	0	0	0	0
Incentives and Resources	Availability of Necessary Resources	{Leader}: Provides necessary resources (time and space) so the team members can engage in "organized team sessions (e.g. meetings, case discussions, ad-hoc discussion) during which current guideline recommendations are reviewed and discussed", and so {Nurse, Provider} has the necessary time and tools to educate the patient about their risk assessment and appropriate frequency of cystos (this come…	AOO FRS re-reviewed and no change	0	0	0	0	0	0	0	0	0	0	0	0	0	0	0	help team members identify ways to use or re-allocate resources to facilitate appropriate frequency of cystos	0	0	0	in clinician implementation team meetings, have patients share their needs (e.g., time and tools) to learn about and adhere to appropriate frequency of cystos, so time and tools can be allocated accordingly	Organize/initiate discussion among team members (providers, nurses, and schedulers), so they can re-allocate necessary resources (e.g. time), discuss cases, review guidelines	0	0	0	0	0	0	0
Incentives and Resources	Availability of Necessary Resources	{Leader}: provides/perceives [that the resources below are available] necessary resources (e.g., appropriate staffing so team has enough time, teleurology, keeping up with the growth, fixing broken equipment, space) so the team members (Providers, Nurses, and Schedulers) have the ability to provide appropriate frequency of cystos & to provide the necessary social support for appropriate frequency…	AOO FRS & AOO reviewed with some changes	0	0	0	0	0	0	0	0	0	0	0	0	0	0	0	help team members identify ways to use or re-allocate resources to facilitate appropriate frequency of cystos	0	0	0	in clinician implementation team meetings, have patients share their needs (e.g., appropriate staffing so team has enough time, teleurology, space) to learn about and adhere to appropriate frequency of cystos & their thoughts on how to identify veterans that need social support to adhere to appropriate frequency of cystos, so resources can be allocated accordingly	0	0	0	0	0	0	0	0
Clinician	Skills Needed to Adhere	{Leader, Provider}: possesses the clinical skills to assign the appropriate risk assessment and the appropriate frequency of cystos	AOO FRS & AOO reviewed with some changes	0	0	0	0	0	modify the EHR to support guideline concordant risk-assessment and appropriate frequency of cystos	0	Conduct educational meetings to educate team members about the current guidelines for appropriate frequency of cystos	Have trained persons educate team members and help them navigate through applying appropriate frequency of cystos in various clinical scenarios	0	Have specific dates marked on clinicians' calendars annually to continue their education about appropriate frequency of cystos	0	0	Engage team members in developing educational materials on appropriate frequency of cystos for low-, intermediate-, high-risk bladder cancer	Distribute cheat-sheets, books that outline the appropriate frequency of cystos. Provide team members with access to apps and webpages that allow them to provide accurate risk assessment and appropriate frequency of cystos	0	0	0	Ask "educationally influential" providers to encourage their colleagues to learn about and follow the guidelines for appropriate frequency of cystos	0	0	0	0	Team members share hand-outs, "surveillance grid", apps, and websites that facilitate assigning the correct risk assessment and appropriate frequency of cystos	0	0	0	tailor reminder to team members' needs and preferences
Capacity for Organizational Change	Relative Strength of Supporters & Opponents	{Provider, Provider (attending providers)}: demonstrates or voices support for appropriate frequency of cystos when interacting with all team members (including attendings, residents, APPs, nurses, schedulers) 1	AOO FRS & AOO reviewed with some changes	0	0	0	0	0	0	0	0	have a trained person meet with providers in their practice to educate clinicians about the guidelines with the intent of getting their buy-in	0	0	0	0	0	0	0	Identify and prepare individuals who dedicate themselves to supporting and marketing risk-aligned surveillance	0	Ask "educationally influential" providers to advocate for appropriate frequency of cystos	0	Organize/initiate discussion among team members (including attendings, residents, APPs, nurses, schedulers), so they can share their own experience and voice support for appropriate frequency of cystos	0	0	0	0	0	0	0
Capacity for Organizational Change	Relative Strength of Supporters & Opponents	{Nurse, Provider, Scheduler}: engages in a culture in which team members (Providers, Nurses, Schedulers) collectively adhere with the guidelines and collaborate to assign appropriate frequency of cystos	AOO FRS & AOO reviewed with some changes	0	0	0	0	0	0	0	0	0	0	0	0	0	Engage team members in developing educational materials on appropriate frequency of cystos for low-, intermediate-, high-risk bladder cancer	0	0	leader acts as a champion or supports a champion within their team (providers, nurses, and scheduler), for the appropriate frequency of cystos	0	0	0	Organize/initiate discussion among team members (including attendings, residents, APPs, nurses, schedulers), so they can share their own experience and voice support for appropriate frequency of cystos	0	0	Team members share hand-outs, "surveillance grid", apps, and websites that facilitate assigning the correct risk assessment and appropriate frequency of cystos	0	0	0	0
Capacity for Organizational Change	Capable Leadership	{Leader}: Creates/promotes a culture in which team members (Providers, Nurses, Schedulers) collectively adhere to the guidelines and collaborate to assign appropriate frequency of cystos & demonstrates or voices support for appropriate frequency of cystos when interacting with all team members (including attendings, residents, APPs, nurses, schedulers), e.g., at new employee orientation, resident…	AOO team reviewed with some changes	Recognize team members that assign appropriate frequency of cystos for both low and high risk disease patients	0	0	0	0	0	0	0	0	0	0	Develop a formal implementation blueprint that includes the specific role that each team member has in assigning and delivering and electronically documenting appropriate frequency of cystos	0	0	0	help leaders with creating/promoting a culture in which team members adhere to the guidelines and collaborate to assign appropriate frequency of cystos	leader acts as a champion or supports a champion within their team (providers, nurses, and scheduler), for the appropriate frequency of cystos	0	Ask "educationally influential" providers to encourage their colleagues to learn about and follow the guidelines for appropriate frequency of cystos	0	Organize/initiate discussion among team members (including attendings, residents, APPs, nurses, schedulers), so they can share their own experience and voice support for appropriate frequency of cystos	0	0	Encourage team members to share hand-outs, "surveillance grid", apps, and websites that facilitate assigning the correct risk assessment and appropriate frequency of cystos	0	0	0	0
Capacity for Organizational Change	Capable Leadership	{Leader}: actively helps trouble shoot barriers to provide appropriate frequency of cystos (e.g., electronical documentation, appropriate staffing so team has enough time, teleurology, keeping up with the growth, fixing broken equipment, space, triages patients or finds other ways to “get patients in) 1	AOO FRS & AOO reviewed with some changes	0	0	0	0	Evaluate current configurations and adapt, as needed, so the team members continue to have functioning necessary equipment to deliver appropriate frequency of cystos	0	Implement changes in a cyclical fashion using small tests of change to figure out the best way to integrate appropriate frequency of cystos into the workflow	0	0	0	0	Develop a formal implementation blueprint that includes the specific role that each team member has in assigning and delivering and electronically documenting appropriate frequency of cystos	0	0	0	help leaders actively trouble shoot barriers to provide appropriate frequency of cystos (e.g., electronical documentation, appropriate staffing so team has enough time, teleurology, keeping up with the growth, fixing broken equipment, space, triages patients or finds other ways to “get patients in) - revisit if this is appropriate	leader acts as a champion or supports a champion within their team (providers, nurses, and scheduler), for the appropriate frequency of cystos	0	0	0	0	0	tailor the appropriate frequency of cystos -within the range specified in the guidelines- to make the most out of available resources	0	0	0	0	0
Professional Interactions	Communication & Influence	{Nurse, Provider}: is encouraged by opinion leaders / medical professionals to familiarize themselves with recommendations for the appropriate frequency of cystos	AOO FRS & AOO reviewed with some changes	0	0	0	0	0	0	0	0	Have trained persons educate team members and help them navigate through applying appropriate frequency of cystos in various clinical scenarios	0	0	0	0	0	0	0	Identify and prepare a champion to encourage team members to familiarize themselves with recommendations for appropriate frequency of cystos	0	Ask "educationally influential" providers to encourage their colleagues to learn about and follow the guidelines for appropriate frequency of cystos	0	0	0	0	0	0	0	0	0
Professional Interactions	Communication & Influence	{Leader, Nurse, Provider}: is encouraged by opinion leaders / medical professionals to follow patients with appropriate frequency of cystos	AOO FRS & AOO reviewed with some changes	0	0	0	0	0	0	0	0	Have trained persons (trained person or medical professional) educate team members and help them navigate through applying appropriate frequency of cystos in various clinical scenarios	0	0	0	0	0	0	0	Identify and prepare a champion to encourage team members to follow patients with appropriate frequency of cystos	0	Ask "educationally influential" providers to encourage their colleagues to learn about and follow the guidelines for appropriate frequency of cystos	have patients share their experience undergoing appropriate frequency of cystos in clinician implementation team meetings	0	0	0	0	0	0	0	0
Guideline	Feasibility of the intervention	{Leader}: Provides resources/alternative approaches to overcome system-level obstacles that prevent adherence with the guidelines	AOO FRS & AOO reviewed with some changes	0	0	0	0	0	0	Implement changes in a cyclical fashion using small tests to approach system-level obstacles	0	0	Create discussions among clinicians to voice system-level challenges/needs and discuss how to tackle them	0	0	0	0	0	help teams identify barriers in lack of necessary resources and support solutions	0	0	0	0	0	0	tailor the appropriate frequency of cystos -within the range specified in the guidelines- to meet local needs	0	0	0	0	0
Guideline	Feasibility of the intervention	{Nurse, Provider}: Reports to leaders system-level obstacles that prevent adherence with the guidelines	AOO FRS & AOO reviewed with some changes	0	0	0	0	0	0	0	0	0	Create discussions among clinicians to voice system-level challenges/needs and discuss how to tackle them	0	0	0	0	0	help teams identify barriers in lack of necessary resources and support solutions	0	0	0	0	Organize/initiate discussion among team members (including attendings, residents, APPs, nurses, schedulers), so they can share their own experience and bring up system-level obstacles that prevent adherence with the guidelines	0	0	0	0	0	0	0
Guideline	Clarity	{Nurse, Provider, Provider (attending providers)}: gains clarity on how to select appropriate frequency of cystos as recommended in the guidelines (e.g. in team sessions such as meetings, case discussions, ad-hoc discussions)	AOO FRS & AOO reviewed with some changes	0	0	0	0	0	0	0	Conduct educational meetings to educate team members about the current guidelines for appropriate frequency of cystos, so team members can gain clarity on how to apply the guidelines	Have trained persons educate team members and help them navigate through applying appropriate frequency of cystos in various clinical scenarios	Create discussions among clinicians to reach a local consensus on how to apply the guidelines in different clinical scenarios	have regular trainings / team meetings (e.g. q month or q3 months) to re-review current guideline recommendations	0	0	Develop cheat-sheets / checklists / logic/ lectures that aid clinicians assign appropriate frequency of cystos, making sure that these materials help with clarifying guideline recommendations	Distribute cheat-sheets, books that outline the appropriate frequency of cystos. Provide team members with access to apps and webpages that allow them to provide accurate risk assessment and appropriate frequency of cystos - making sure that these materials help with clarifying guideline recommendations	0	Assign a champion to help clarify guidelines for team members	0	0	0	0	0	0	Encourage team members to share hand-outs, "surveillance grid", apps, and websites that facilitate assigning the correct risk assessment and appropriate frequency of cystos	0	0	0	0
Guideline	Quality of Evidence	{Provider, Provider (attending providers)}: can access the research supporting the guidelines for appropriate frequency of cystos	AOO FRS reviewed with NO changes	0	0	0	0	0	0	0	Conduct educational meetings to educate team members about the research supporting the guidelines	Have trained persons educate team members about the research supporting the guidelines	0	have regular trainings / team meetings (e.g. q month or q3 months) to re-review the research supporting the guidelines	0	0	0	0	0	Assign a champion to help provide access to the research supporting the guidelines to team members	0	0	0	0	0	0	0	0	0	0	0
Guideline	Quality of Evidence	{Provider}: reviews the research supporting the guidelines for appropriate frequency of cystos	AOO FRS reviewed with NO changes	0	0	0	0	0	0	0	Conduct educational meetings to educate team members about the research supporting the guidelines	Have trained persons educate team members about the research supporting the guidelines	0	have regular trainings / team meetings (e.g. q month or q3 months) to re-review the research supporting the guidelines	0	0	0	0	0	Assign a champion to help provide access to the research supporting the guidelines to team members	0	0	0	0	0	0	0	0	0	0	0
Guideline	Effort	{Leader}: creates an environment where team members (providers, nurses, schedulers) can deliver appropriate frequency of cystos without adding extra time and effort 1	AOO FRS & AOO reviewed with some changes	0	0	0	0	Evaluate current configurations and adapt, as needed, so the team members continue to have functioning necessary equipment to deliver appropriate frequency of cystos	add/improve templates in EHR to make it easier to deliver appropriate frequency of cystos without extra time and effort; document the risk assessment, appropriate frequency of cystos, and the guideline driving the recommendation	0	0	0	0	0	0	0	0	0	help team members identify ways to use or re-allocate resources to facilitate appropriate frequency of cystos without adding extra time and effort	0	0	0	0	Organize/initiate discussion among team members (including attendings, residents, APPs, nurses, schedulers), so they can share their own experience and bring up system-level obstacles that prevent adherence with the guidelines	0	tailor the appropriate frequency of cystos -within the range specified in the guidelines- to meet local needs	Encourage team members to share hand-outs, "surveillance grid", apps, and websites that facilitate assigning the correct risk assessment and appropriate frequency of cystos	0	0	shift and revise roles among nurses and schedulers -as appropriate- to facilitate appropriate frequency of cystos	0
Guideline	Effort	{Nurse, Provider}: works in an environment where team members (providers, nurses, schedulers) can deliver appropriate frequency of cystos without adding extra time and effort	AOO FRS & AOO reviewed with some changes	0	0	0	0	Evaluate current configurations and adapt, as needed, so the team members continue to have functioning necessary equipment to deliver appropriate frequency of cystos	add/improve templates in EHR to make it easier to deliver appropriate frequency of cystos without extra time and effort; document the risk assessment, appropriate frequency of cystos, and the guideline driving the recommendation	0	0	0	0	0	0	0	0	0	help team members identify ways to use or re-allocate resources to facilitate appropriate frequency of cystos without adding extra time and effort	0	0	0	0	Organize/initiate discussion among team members (including attendings, residents, APPs, nurses, schedulers), so they can share their own experience and bring up system-level obstacles that prevent adherence with the guidelines	0	tailor the appropriate frequency of cystos -within the range specified in the guidelines- to meet local needs	Team members share hand-outs, "surveillance grid", apps, and websites that facilitate assigning the correct risk assessment and appropriate frequency of cystos	0	0	shift and revise roles among nurses and schedulers -as appropriate- to facilitate appropriate frequency of cystos	0
Capacity for Organizational Change	Monitoring & Feedback	{Leader, Provider}: is being provided with data at the provider or facility level that shows the rate at which appropriate frequency of cystos is assigned to bladder cancer patients	AOO FRS & AOO reviewed with NO changes	0	Collect and summarize data about the rate of assigning appropriate frequency of cystos	0	0	0	0	0	0	0	0	0	0	Use the rate of assigning appropriate frequency of cystos as a quality monitoring measure and review it regularly	0	0	0	0	0	0	0	0	0	0	0	0	0	0	0
Capacity for Organizational Change	Monitoring & Feedback	{Provider}: regularly reviews with data the outcomes of patients managed with appropriate frequency of cystos for bladder cancer	AOO FRS & AOO reviewed with some changes	0	Collect and summarize data about outcomes of patients managed with appropriate frequency of cystos	0	0	0	0	0	0	0	0	0	0	Use the outcomes of patients managed with appropriate frequency of cystos as a quality monitoring measure and review it regularly	0	0	0	0	0	0	0	Organize/initiate discussion among team members (including attendings, residents, APPs, nurses, schedulers), so they can share their own experience and review the outcomes of patients managed with appropriate frequency of cystos	0	0	0	0	0	0	0
Capacity for Organizational Change	Monitoring & Feedback	{Leader}: regularly reviews with data the rate at which their team assigns appropriate frequency of cystos for bladder cancer patients 1 & the rate at which patients adhere to appropriate frequency of cystos for bladder cancer & use available data to support requests for necessary resources (e.g. staffing, teleurology, etc.)	AOO FRS & AOO reviewed with some changes	0	Collect and summarize data about the rate of assigning appropriate frequency of cystos & the rate at which patients adhere to appropriate frequency of cystos	0	0	0	0	0	0	0	0	0	0	Use the rate of assigning appropriate frequency of cystos and the rate at which patients adhere as a quality monitoring measure and review it regularly	0	0	help leaders use data about the rate at which their team assigns appropriate frequency of cystos and patients' adherence to identify ways to use or re-allocate resources to facilitate appropriate frequency of cystos - may have to decide later how appropraite this is for this project	0	0	0	0	0	0	0	0	0	0	0	0
Capacity for Organizational Change	Priority of Necessary Change	{Leader}: "articulates that appropriate frequency of cystos is high priority area for all team members (including attendings, residents, APPs, nurses, schedulers) [when it comes to providing necessary resources]" 1 & articulates that appropriate frequency of cystos/engaging (with well-defined tasks) in the selection of appropriate frequency of cystos is high priority area for all team members (in…	AOO FRS & AOO reviewed with some changes	0	0	0	0	0	0	0	0	0	0	0	0	0	0	0	0	leader acts as a champion or supports a champion within their team (providers, nurses, and scheduler), for the appropriate frequency of cystos	0	Ask "educationally influential" providers to share with leaders the improved outcome of assigning appropriate frequency of cystos and encourage them to follow the guidelines	0	Organize/initiate discussion among providers, so they can share concerns about providing appropriate frequency of cystos, which will prompt the leader to articulate that appropriate frequency of cysto is high priority area that needs to have the necessary resources	0	0	0	0	0	0	0
Capacity for Organizational Change	Priority of Necessary Change	{Provider (attending providers)}: articulates that engaging in the selection of appropriate frequency of cystos is high priority area for residents	AOO FRS & AOO reviewed with some changes	0	0	0	0	0	0	0	0	0	0	0	0	0	0	0	0	Assign a champion to articulate that engaging in the selection of appropriate frequency of cystos is high priority area for residents	0	Ask "educationally influential" providers to share with their colleagues the improved outcome of assigning appropriate frequency of cystos and encourage them to follow the guidelines	0	Organize/initiate discussion among residents & attending providers, so they can share concerns about providing appropriate frequency of cystos, which will prompt attending providers to articulate that appropriate frequency of cystos is high priority area for residents	0	0	0	clinically supervise residents and provide feedback whether they assign appropriate frequency of cystos, which will provide opportunities for attending providers to articulate or imply that this is high priority are for residents	0	0	0
Clinician	Self-Efficacy	{Provider, Provider (attending providers)}: expresses confidence in making decisions on frequency of cystos 1	AOO FRS reviewed with NO changes	0	0	0	0	0	0	0	Conduct educational meetings to educate team members about the current guidelines for appropriate frequency of cystos	Have trained persons educate team members and help them navigate through applying appropriate frequency of cystos in various clinical scenarios	0	Have specific dates marked on clinicians' calendars annually to continue their education about appropriate frequency of cystos	0	0	Engage team members in developing educational materials on appropriate frequency of cystos for low-, intermediate-, high-risk bladder cancer	Distribute cheat-sheets, books that outline the appropriate frequency of cystos. Provide team members with access to apps and webpages that allow them to provide accurate risk assessment and appropriate frequency of cystos	0	0	0	0	0	0	0	0	0	Supervise team members on appropriate frequency of cystos and how to communicate their plan and recommendations to other team members	0	0	0
Guideline	Compatibility	{Provider}: has sufficient information and education to have "[a] workflow [that] does not impede appropriate frequency of cystos as part of routine clinical care" 1	AOO FRS & AOO reviewed with some changes	0	0	0	0	0	0	0	Conduct educational meetings on how to integrate appropriate frequency of cystos into the workflow	Have trained persons educate team members and help them integrate appropriate frequency of cystos into the workflow	0	0	Develop a formal implementation blueprint that includes the specific role that each team member has in assigning and delivering and electronically documenting appropriate frequency of cystos	0	0	0	0	0	0	0	0	0	0	0	0	0	develop a reminder (in the EHR, on a cheat-sheet, in a physical location, etc.) to document "guideline concordant risk-assessment of the bladder cancer (high, intermediate, or low-risk disease), the clinical reasoning behind such assessment (the pathological features/ recurrence), and the appropriate frequency of the next / future cystos"	0	0
Guideline	Compatibility	{Leader}: provides information or education to facilitate "[a] workflow [that] does not impede appropriate frequency of cystos as part of routine clinical care" 1	AOO FRS & AOO reviewed with some changes	0	0	0	0	0	0	0	0	Have trained persons educate team members and help them integrate appropriate frequency of cystos in the workflow	0	0	Develop a formal implementation blueprint that includes the specific role that each team member has in assigning and delivering and electronically documenting appropriate frequency of cystos	0	0	0	help leaders provide information or education to facilitate "[a] workflow [that] does not impede appropriate frequency of cystos as part of routine clinical care"	0	0	0	0	0	0	0	0	0	0	0	0
Capacity for Organizational Change	Regulations, Rules, Policies	{Nurse, Provider, Scheduler}: perceives assigned role as consistent with existing regulations, rules, and policies	AOO FRS & AOO reviewed with some changes	Recognize team members that assign appropriate frequency of cystos, stating that appropriate frequency of cystos is consistent with existing regulations/rules/ policies	0	0	0	0	0	0	0	0	0	0	0	0	0	0	0	leader acts as a champion or supports a champion within their team (providers, nurses, and scheduler), for the appropriate frequency of cystos, stating that appropriate frequency of cystos is consistent with existing regulations/rules/ policies	0	Ask "educationally influential" providers to share with their colleagues the improved outcome of assigning appropriate frequency of cystos and encourage them to follow the guidelines, stating that appropriate frequency of cystos is consistent with existing regulations/rules/ policies	0	Organize/initiate discussion among team members, so they can share their concern if there are existing policies/procedures that hinder assigning appropriate frequency of cystos	0	0	0	Supervise team members on participating in appropriate frequency of cystos	develop a reminder (in the EHR, on a cheat-sheet, in a physical location, etc.) to integrate appropriate frequency of cystos, stating that appropriate frequency of cystos is consistent with existing regulations/rules/ policies	0	0
Capacity for Organizational Change	Regulations, Rules, Policies	{Leader}: modify policies to allow flexibility for nurses to select appropriate frequency of cystos and educate bladder cancer patients that are undergoing surveillance	AOO FRS reviewed with NO changes	0	0	0	0	0	0	0	0	0	Create discussions among clinicians to reach a local consensus on how to integrate nurses in appropriate frequency of cystos	0	0	0	0	0	0	leader acts as a champion or supports a champion within their team (providers, nurses, and scheduler) to advocate for policies that facilitate appropriate frequency of cystos	0	0	have patients share their experience getting educated by nurses about the appropriate frequency of cystos	Organize/initiate discussion among team members, so they can share their concern if there are existing policies/procedures that hinder integrating other team members in appropriate frequency of cystos	0	0	0	0	0	0	0
Clinician	Self-Monitoring & Feedback	{Leader}: provides data to the providers that show the rate at which appropriate frequency of cystos is assigned to bladder cancer patients	AOO FRS reviewed with NO changes	0	Collect and summarize data about the rate of assigning appropriate frequency of cystos	0	0	0	0	0	0	0	0	0	0	0	0	0	0	0	0	0	0	0	0	0	0	0	0	0	0
Clinician	Self-Monitoring & Feedback	{Provider}: regularly reviews with data the rate at which their patients adhere to appropriate frequency of cystos for bladder cancer	AOO FRS reviewed with NO changes	0	Collect and summarize data about the rate at which patients adhere to appropriate frequency of cystos for bladder cancer	0	0	0	0	0	0	0	0	0	0	Use the rate at which patients adhere to appropriate frequency of cystos for bladder cancer as a quality monitoring measure and review it regularly	0	0	0	0	0	0	0	0	0	0	0	0	0	0	0
Clinician	Self-Monitoring & Feedback	{Provider}: regularly reviews with data the rate at which they assign appropriate frequency of cystos for bladder cancer patients 1	AOO FRS reviewed with NO changes	0	Collect and summarize data about the rate of assigning appropriate frequency of cystos	0	0	0	0	0	0	0	0	0	0	Use the rate at which providers assign appropriate frequency of cystos for bladder cancer patients as a quality monitoring measure and review it regularly	0	0	0	0	0	0	0	0	0	0	0	0	0	0	0
Clinician	Intention & Motivation	{Nurse, Provider}: uses low frequency cystos to follow low-risk patients to avoid unnecessary procedures/discomfort/cost; uses high frequency cystos to ensure they don't overlook/miss cancer 1	AOO FRS & AOO reviewed with some changes	0	0	0	0	0	0	0	0	Have trained persons educate team members and help them navigate through applying appropriate frequency of cystos in various clinical scenarios	0	0	0	0	Engage team members in developing educational materials on appropriate frequency of cystos for low-, intermediate-, high-risk bladder cancer, including reasons to avoid unnecessary cystos and why to do enough cystos for high risk (i.e. don't overlook/miss cancer)	Distribute cheat-sheets, books that outline the appropriate frequency of cystos. Provide team members with access to apps and webpages that allow them to provide accurate risk assessment and appropriate frequency of cystos, so that they appreciate that risk-aligned surveillance is not that hard to do	0	0	0	0	have patients share their experience undergoing appropriate frequency of cystos in clinician implementation team meetings	0	0	0	Team members share hand-outs, "surveillance grid", apps, and websites that facilitate assigning the correct risk assessment and appropriate frequency of cystos	0	develop a reminder (in the EHR, on a cheat-sheet, in a physical location, etc.) to integrate appropriate frequency of cystos	0	0
Incentives and Resources	Assistance for Clinicians	{Provider}: has guidelines available at point of care, e.g. via decision aids or decision support tools	AOO FRS reviewed with NO changes	0	0	0	0	0	change record system so it provides easy access to guidelines	0	0	0	0	0	0	0	Develop cheat-sheets / checklists / logic that aid clinicians assign appropriate frequency of cystos	Distribute cheat-sheets, books that outline the appropriate frequency of cystos. Provide team members with access to apps and webpages that allow them to provide accurate risk assessment and appropriate frequency of cystos	0	Assign a champion to help provide access to guidelines for new team members	0	0	0	0	0	0	Team members share cheat-sheets, apps, books, webpages that facilitate assigning the correct risk assessment and appropriate frequency of cystos	0	0	0	0
Incentives and Resources	Quality Assurance & Patient Safety Systems	{Leader, Provider}: knows that the data provided will only be used for QI and not for performance evaluations (from provider advisory group)	AOO FRS & AOO reviewed with some changes	0	Collect and summarize data about the rate of assigning appropriate frequency of cystos	0	0	0	0	0	0	0	0	0	Develop a formal implementation blueprint that specifies that the data provided will only be used for QI and not for performance evaluations	design tools for quality monitoring in a way that will assure the data collected will only be used for QI and not for performance evaluations	0	0	0	0	0	0	0	Organize/initiate discussion among team members, so they can share their concern about collection of data including the rate at which they assign appropriate frequency of cystos	0	0	0	0	0	0	0
Patient	Motivation	{Nurse, Provider}: "Educates/explains to the bladder cancer patient why they are scheduled for multiple cystos and the appropriate frequency of the cystos" 1	AOO FRS & AOO reviewed with some changes	0	0	0	0	0	0	0	Conduct educational meetings to educate team members about the current guidelines for appropriate frequency of cystos	Have trained persons educate team members and help them navigate through applying appropriate frequency of cystos in various clinical scenarios	0	Have specific dates marked on clinicians' calendars annually to continue their education about appropriate frequency of cystos	0	0	Engage team members in developing educational materials on appropriate frequency of cystos for low-, intermediate-, high-risk bladder cancer	Distribute cheat-sheets, books that outline the appropriate frequency of cystos. Provide team members with access to apps and webpages that allow them to provide accurate risk assessment and appropriate frequency of cystos	0	0	0	0	in clinician implementation team meetings, have patients share their needs to learn about and adhere to appropriate frequency of cystos	0	Ask all patients about concerns related to their frequency of surveillance, which may prompt more patient education by nurses and providers	0	0	0	0	0	0
Patient	Beliefs & Knowledge	{Patient}: understands why they are scheduled for multiple cystos and the appropriate frequency of the cystos	AOO FRS & AOO reviewed with some changes	0	0	0	0	0	0	0	0	0	0	0	0	0	0	0	0	0	0	0	in clinician implementation team meetings, have patients share their needs to learn about and adhere to appropriate frequency of cystos	0	Ask all patients about concerns related to their frequency of surveillance, which may prompt more patient education by nurses and providers	0	0	0	0	specify a team member who routinely educates patients in cysto clinic	0
Guideline	Strength of Recommendation	{Provider}: can access the strength of the recommendation for appropriate frequency of cystos	AOO FRS reviewed with NO changes	0	0	0	0	0	0	0	Conduct educational meetings to educate team members about the strength of the recommendation for appropriate frequency of cystos	Have trained persons educate team members about the strength of the recommendation for appropriate frequency of cystos	0	have regular trainings / team meetings (e.g. q month or q3 months) to re-review the strength of the recommendation for appropriate frequency of cystos	0	0	0	0	0	Assign a champion to help provide access to the strength of the recommendation for appropriate frequency of cystos	0	0	0	0	0	0	0	0	0	0	0

## Sheet: Methods Journal
To create columns, all 73 ERIC were reviewed and excluded for the reasons noted below
The ERIC strategies that were discussed within the team are highlighted in orange
First pass by FRS, then team discussion with AOO and LZ, then to DAH and team
Blue indicates that it was added to the columns in the spreadsheet
Strategies eliminated	Why	Discussion notes
Access new funding	Not feasible within the confines/budget of this research project
Alter patient fees	Not appropriate for the context of working within VA	could be relevant outside of VA
Assess for readiness and identify barriers and facilitators	Already assessed barriers and facilitators for 6 sites in Aim 1	We already did an organizational "deep dive" for barriers / facilitators but not a formal readiness assessment. We believe no additional information would come a readiness assessment that we have not captured in Aim 1.
Build a coalition	Already part of the study design	Current coalition / partners equals LZ, clinican advisory board, patient advisory board. Don't see value in using this as a strategy.
Capture and share local knowledge		We have captured local knowledge in Aim 1, but haven't formally shared it. --> added to table and will likely be assigned with at least one other strategy
Centralize technical assistance		This could be feasible at a small scale, e.g. 30 minute phone call with each site once a month. Use a checklist during these phone calls.
Change accreditation or membership requirements	Not feasible within the confines/budget of this research project
Change liability laws	Not feasible within the confines/budget of this research project
Change service sites	Not feasible within the confines/budget of this research project
Conduct cyclical small tests of change		Include for now, but challenge is that it may not be that appealing for this project. Concern is that it probably won't be well received.
Conduct local needs assessment	Already done for the 4 sites in Aim 1	Team agrees.
Create a learning collaborative	Not feasible within the confines/budget of this research project	We are not ready, we need the results of the current study because we cannot do this level of intervention. This could be used in the next project, building on the more granular strategies developed here.
Create new clinical teams	Not feasible within the confines/budget of this research project
Create or change credentialing standards	Not feasible within the confines/budget of this research project
Develop a formal implementation blueprint +/- implementation glossary		Original ERIC was "Develop a formal implementation blueprint", we combined this with glossary for this project
Develop academic partnerships	Already met by study team and all sites are affiliated	Note: we should revisit whether we should have an expert come in who is respected and talk about risk-aligned surveillance.
Develop an implementation glossary	Captured with another strategy	Combine with blueprint
Develop and organize quality monitoring systems	Not feasible within the confines/budget of this research project	We are not ready, we need the results of the current study because we cannot do this level of intervention. This could be used in the next project, building on the more granular strategies developed here.
Develop disinctives	Not feasible within the confines/budget of this research project	per ERIC this is about financial disincentives
Develop resource sharing agreements	Beyond scope of current project	given requirement for "resources needed", this is outside of the scope of the project
Facilitate relay of clinical data to providers	Not feasible within the confines/budget of this research project	great idea, but we don't have the resources to program this or abstract data in "real time"
Facilitation	Probably should include… Just a less distinct strategy	will include, "umbrella term" which includes technical assistance as well as collaborative or any kind of more formal process of offering support; if we have a large number of facilitation strategies, need to sort into individual-based versus group-based strategies
Fund and contract for the clinical innovation	Not appropriate for the context of working within VA
Identify early adopters	Already done for the sites in Aim 1	Team agrees.
Intervene with patients to enhance uptake and adherence	Spreadsheet / handout handed to patients that was mentioned by patient advisors fits into this category.	Spreadsheet / handout handed to patients that was mentioned by patient advisors fits into this category.
Involve executive boards	Not feasible within the confines/budget of this research project
Make billing easier	Not appropriate for the context of working within VA
Make training dynamic	Not feasible within the confines/budget of this research project	any kind of provider education could be sensitive to learning styles, combined it with "develop educational materials"
Mandate change	Not feasible within the confines/budget of this research project
Model and simulate change	Not feasible within the confines/budget of this research project
Obtain and use patient and family feedback	To some extent we already did this in the prior work (JCO Onc Practice manuscript)	similar to "involve patients and family members", they are both about the implementation effort
Obtain formal commitments	Already done during grant development prior to start of study	Team agrees.
Place innovation on fee for service lists	Not appropriate for the context of working within VA
Prepare patients to be active participants	Probably should include…	Includes interventions to enhance adherence. Spreadsheet / handout handed to patients that was mentioned by patient advisors fits into this category.
Promote adaptability	this is about adapting the "clinical intervention", i.e. risk-aligned surveillance	informing sites / providers about range of frequency of surveillance described in the guidelines falls into this strategy
Promote network weaving	key part is about developing the opportunity for information sharing; Aim 1 identified a gap in tools/resources where people can share tools / information	"information sharing" falls into this category
Provide local technical assistance	Captured with another strategy	captured under facilitation
Provide ongoing consultation	Captured with another strategy	captured under facilitation
Purposely reexamine the implementation	Not feasible within the confines/budget of this research project	what we are doing here is a pilot, we are not "quite there yet"
Recruit, designage, and train for leadership	Not feasible within the confines/budget of this research project
Shadow other experts	Not feasible within the confines/budget of this research project
Stage implementation scale up	Beyond scope of current project	what we are doing here is a pilot, we are not "quite there yet"
Start a dissemination organization	Not feasible within the confines/budget of this research project
Use advisory boards	already done as part of Aim 2, but use as a strategy is not feasible within the confines of the project	we are using the advisory board for feedback on the strategies, but we don't need this strategy in the matrix
Use an implementation advisor	Captured with another strategy	LZ is doing this at the project level, we don't need this strategy in the matrix, and also captured under facilitation
Use capitated payments	Not appropriate for the context of working within VA
Use data experts	Not feasible within the confines/budget of this research project
Use data warehousing techniques	Not feasible within the confines/budget of this research project	CDW already exists and will be used, but cannot be changed just for this project
Use mass media	Not feasible within the confines/budget of this research project	Team agrees.
Use other payment schemes	Not appropriate for the context of working within VA
Use train-the-trainer strategies	Not feasible within the confines/budget of this research project	We are not ready, we need the results of the current study because we cannot do this level of intervention. This could be used in the next project, building on the more granular strategies developed here.
Visit other sites	Already done for the sites in Aim 1	Team agrees.
Work with educational institutions	Not feasible within the confines/budget of this research project
